# Supplementary material for: Genome-Wide Identification of the PAL Gene Family in Camellia nitidissima and Functional Characterization of CnPAL1 Gene by In Vitro Expression
Source: Genes (Basel). 2025 Oct 23;16(11):1251. doi: 10.3390/genes16111251 (PMC12652097; doi:10.3390/genes16111251)
Supplement: Supplementary file 1 [file genes-16-01251-s001.zip]

Archive with 8 entries (8 files):
- Figure S1 PCR amplification of CnPAL1 in Camellia nitidissima.pdf
- Figure S2 The expression and purification of CnPAL1 protein.pdf
- origin picture of Figure S1.tif
- origin picture of Figure S2.tif
- Table S1 Primers used for qRT-PCR and cloning of CnPAL1 gene.pdf
- Table S2 qPCR protocol.xlsx
- Table S3 Original data of  CnPALs of qRT-PCR.xlsx
- Table S4 Enzyme Activity Analysis Offline Data.xlsx
