# Supplementary material for: Genome-Wide Identification of the PAL Gene Family in Camellia nitidissima and Functional Characterization of CnPAL1 Gene by In Vitro Expression
Source: Genes (Basel). 2025 Oct 23;16(11):1251. doi: 10.3390/genes16111251 (PMC12652097; doi:10.3390/genes16111251)
Supplement: Supplementary file 1 [file genes-16-01251-s001.zip › Table S2 qPCR protocol.xlsx]

## Sheet: qRT-PCR
Information of qPCR instrument	Model	Name	Manufacturer of qPCR instrument
Device:	C1000 Touch	CFX384 Touch	Bio-rad
Heated Lid:	105°C
TC Protocol:	steps	scan	°C	m:s	goto	loops	delta Temp(°C)	delta Time (s)	ramp (°C/s)
	1		95	30	0	0	0	0	5
	2		95	5	0	0	0	0	5
	3	*	60	30	2	40	35	0	5
	4	*	65	5	0	0	5	0	5
	5	*	95	5	0	0	30	0	5
Meas. Repeats:	3
Complete reaction conditions
ChamQ Universal SYBR qPCR Master Mix （Q711）		5 μL	including dNTP, Mg²⁺, Champagne Taq DNA Polymerase, YBR Green l, Specific ROX Reference Dye etc.
Primer-F(10 μM)		0.2 μL
Primer-R (10 μM)		0.2μL
Reaction volume and amount of cDNA(0.1-1 μM)		1 μL
ddH₂O		add up to 20 μL
