# Supplementary material for: Genome-Wide Identification of the PAL Gene Family in Camellia nitidissima and Functional Characterization of CnPAL1 Gene by In Vitro Expression
Source: Genes (Basel). 2025 Oct 23;16(11):1251. doi: 10.3390/genes16111251 (PMC12652097; doi:10.3390/genes16111251)
Supplement: Supplementary file 1 [file genes-16-01251-s001.zip › Table S3 Original data of CnPALs of qRT-PCR.xlsx]

## Sheet: qRT-PCR
	18s RNA	CnPAL1	2-△△Ct	Normalization	SD	CnPAL2	2-△△Ct	Normalization	SD	CnPAL3	2-△△Ct	Normalization	SD	CnPAL4	2-△△Ct	Normalization	SD	CnPAL5	2-△△Ct	Normalization	SD	CnPAL6	2-△△Ct	Normalization	SD
Root	26.5985	27.2062	0.732042	1.023	0.253396	27.7621	1.00465	1	0.00712333	29.1198	0.847794	1.015	0.22651	33.3083	0.640567	1.053	0.393715	29.2532	1.206	1.013	0.20214	27.0083	1.01991	1.003	0.0985042
	25.8611	26.5605	1.14535			27.7636	1.00359			28.5328	1.27343			32.5337	1.09583			29.84	0.803024			26.9092	1.09242
	25.7004	26.502	1.19269			27.7806	0.991814			28.992	0.926265			32.1552	1.4246			29.4772	1.03258			27.1927	0.897529
Stem	24.7188	21.7979	11.7771	10.439	1.4448	27.4186	0.482897	0.511	0.0919481	26.0501	2.69639	2.612	0.129045	34.3207	0.120294	0.142	0.0195262	29.851	0.301883	0.302	0.0128729	27.1385	0.353031	0.414	0.0566986
	24.7862	21.9453	10.6336			27.5651	0.436262			26.1803	2.46373			34.0164	0.148545			29.9133	0.289125			26.7417	0.46478
	24.4538	22.2009	8.90721			27.0729	0.613632			26.0606	2.67681			33.9295	0.157769			29.7902	0.314871			26.8688	0.425587
Leaf	24.445	22.228	8.86422	8.585	0.595872	27.4845	0.467828	0.504	0.0518514	27.8785	0.76996	0.597	0.219826	33.8014	0.174839	0.574	0.435144	30.1117	0.255524	0.483	0.3928	26.9317	0.413183	0.462	0.0733602
	24.8032	22.2076	8.9908			27.2145	0.564116			28.076	0.671442			32.2484	0.513058			30.1003	0.257556			26.5277	0.546721
	24.7712	22.394	7.90127			27.4396	0.482623			29.0174	0.349634			31.2312	1.0384			28.2373	0.936887			26.8832	0.427312
Bud	23.0834	22.1587	2.56768	2.804	0.220388	27.3143	0.145338	0.127	0.0154532	27.4708	0.281991	0.185	0.0838468	29.4885	0.959409	0.634	0.502498	29.135	0.138831	0.103	0.0313735	26.0066	0.216608	0.162	0.0571492
	23.1874	22.0122	2.84223			27.5584	0.122712			28.6104	0.127991			33.5857	0.0560568			29.9439	0.0792464			26.3706	0.168301
	22.1781	21.9325	3.00359			27.6421	0.115791			28.4056	0.147512			29.5982	0.889152			29.7286	0.0920056			27.0826	0.102745
Flower	23.7516	22.3018	1.36947	1.682	0.355157	27.71	0.0650588	0.0745	0.00867403	27.0944	0.215585	0.277	0.162455	34.3265	0.0197562	0.123	0.153281	29.2975	0.073054	0.062	0.0156106	26.4545	0.0935219	0.095	0.018677
	18.4329	21.7067	2.06864			27.4364	0.078648			25.9951	0.461895			30.4056	0.299225			30.0189	0.0443094			26.1522	0.115318
	23.973	22.0679	1.61054			27.3904	0.0811924			27.5682	0.155236			32.9763	0.0503669			29.375	0.0692354			26.7136	0.078149
