# Supplementary material for: Genome-Wide Identification of the PAL Gene Family in Camellia nitidissima and Functional Characterization of CnPAL1 Gene by In Vitro Expression
Source: Genes (Basel). 2025 Oct 23;16(11):1251. doi: 10.3390/genes16111251 (PMC12652097; doi:10.3390/genes16111251)
Supplement: Supplementary file 1 [file genes-16-01251-s001.zip › Table S4 Enzyme Activity Analysis Offline Data.xlsx]

## Sheet: Sheet1
CK1(inactivated protein)			CK2(inactivated protein)			CK3(inactivated protein)				Experimental Group 1 （activated protein）			Experimental Group 2			Experimental Group 3
Serial Number‌	Time (min)	Intensity	Serial Number‌	Time (min)	Intensity	Serial Number‌	Time (min)	Intensity		Serial Number‌	Time (min)	Intensity	Serial Number‌	Time (min)	Intensity	Serial Number‌	Time (min)	Intensity
1	0.00413333	4244	1	0.00415	11022	1	0.00415	6273		1	0.00415	6169	1	0.00416667	5829	1	0.00415	12215
2	0.00845	4796	2	0.00846667	11979	2	0.00846667	6061		2	0.00845	6113	2	0.00848333	6153	2	0.00846667	10682
3	0.0127667	4380	3	0.0127833	12751	3	0.0127667	6169		3	0.0127667	6889	3	0.0128	5120	3	0.0127667	10002
4	0.0170833	4476	4	0.0170833	10666	4	0.0170833	6245		4	0.0170833	6621	4	0.0171167	5805	4	0.0170833	12711
5	0.0214	4892	5	0.0214	11714	5	0.0214	6349		5	0.0214	6849	5	0.0214167	5717	5	0.0214	13191
6	0.0257	4500	6	0.0257167	11202	6	0.0257167	5813		6	0.0257	6449	6	0.0257333	6213	6	0.0257167	12455
7	0.0300167	4860	7	0.0300333	10706	7	0.0300333	5969		7	0.0300167	6777	7	0.03005	6177	7	0.0300167	12691
8	0.0343333	4896	8	0.0343333	10358	8	0.0343333	6013		8	0.0343333	7081	8	0.0343667	5749	8	0.0343333	10038
9	0.03865	4748	9	0.03865	10386	9	0.03865	6545		9	0.03865	6441	9	0.0386667	5529	9	0.03865	12071
10	0.04295	4712	10	0.0429667	12063	10	0.0429667	6205		10	0.0429667	6945	10	0.0429833	5481	10	0.0429667	11630
11	0.0472667	4588	11	0.0472833	11802	11	0.0472833	6061		11	0.0472667	6173	11	0.0473	6025	11	0.0472833	11518
12	0.0515833	4612	12	0.0516	10714	12	0.0516	6905		12	0.0515833	8653	12	0.0516	5997	12	0.0516	11442
13	0.0559	4684	13	0.0559167	12239	13	0.0559	6553		13	0.0559	9153	13	0.0559333	5781	13	0.0559	11654
14	0.0602	4772	14	0.0602333	11798	14	0.0602167	5773		14	0.0602	6285	14	0.06025	6273	14	0.0602167	11190
15	0.0645167	4484	15	0.06455	12747	15	0.0645333	5865		15	0.0645167	6425	15	0.0645667	6257	15	0.0645333	10750
16	0.0688333	4304	16	0.0688667	12187	16	0.0688333	5529		16	0.0688333	6037	16	0.0688833	5617	16	0.06885	11014
17	0.07315	4844	17	0.0731833	11898	17	0.07315	6249		17	0.07315	7377	17	0.0731833	5773	17	0.0731667	13199
18	0.07745	4720	18	0.0774833	11346	18	0.0774667	5901		18	0.0774667	7093	18	0.0775	5529	18	0.0774667	11094
19	0.0817667	4860	19	0.0818	12703	19	0.0817833	6329		19	0.0817667	6401	19	0.0818167	5829	19	0.0817833	11939
20	0.0860833	4452	20	0.0861167	11234	20	0.0860833	6301		20	0.0860833	6749	20	0.0861333	5316	20	0.0861	12647
21	0.0904	4432	21	0.0904167	11006	21	0.0904	6673		21	0.0904	7077	21	0.0904333	5565	21	0.0904	11174
22	0.0947	4940	22	0.09475	13315	22	0.0947333	6129		22	0.0947167	6825	22	0.09475	5120	22	0.0947167	12399
23	0.0990167	4400	23	0.0990667	11718	23	0.0990333	5909		23	0.0990167	6793	23	0.0990667	5597	23	0.0990333	12251
24	0.103333	4428	24	0.103367	10654	24	0.10335	5957		24	0.103333	6325	24	0.103383	5377	24	0.10335	11574
25	0.10765	4924	25	0.107683	10858	25	0.107667	6525		25	0.10765	7009	25	0.107683	5288	25	0.107667	11042
26	0.111967	4596	26	0.112	12935	26	0.111983	6289		26	0.111967	7457	26	0.112	5721	26	0.111983	11642
27	0.116283	4936	27	0.116317	11662	27	0.116283	6121		27	0.116267	6709	27	0.116317	5184	27	0.1163	13207
28	0.1206	4672	28	0.120633	12295	28	0.1206	5601		28	0.120583	7073	28	0.120633	5813	28	0.1206	12891
29	0.124917	5004	29	0.124933	14608	29	0.124917	5461		29	0.1249	6681	29	0.124933	5441	29	0.124917	15336
30	0.129217	4400	30	0.12925	11082	30	0.129233	6301		30	0.129217	7769	30	0.129267	5981	30	0.129233	12823
31	0.133533	4304	31	0.133567	12103	31	0.13355	6537		31	0.133533	6937	31	0.133567	6293	31	0.13355	13119
32	0.13785	4704	32	0.137883	13155	32	0.13785	6805		32	0.137833	7229	32	0.137883	5521	32	0.13785	12035
33	0.142167	4512	33	0.142183	15828	33	0.142167	6313		33	0.14215	6005	33	0.1422	5473	33	0.142167	11318
34	0.146467	4872	34	0.1465	10622	34	0.146483	6373		34	0.146467	6817	34	0.146517	5625	34	0.146483	11162
35	0.150783	4996	35	0.150817	12023	35	0.1508	6657		35	0.150767	7125	35	0.150817	5505	35	0.1508	11858
36	0.1551	4728	36	0.155133	12507	36	0.1551	6485		36	0.155083	7093	36	0.155133	5164	36	0.1551	11398
37	0.1594	5156	37	0.159433	12335	37	0.159417	6417		37	0.1594	6561	37	0.15945	5865	37	0.159417	11322
38	0.163717	4772	38	0.163817	10178	38	0.163733	5785		38	0.163717	6345	38	0.163767	5849	38	0.163733	11682
39	0.168033	4708	39	0.168117	12455	39	0.16805	6089		39	0.168033	6989	39	0.168083	5541	39	0.16805	12251
40	0.17235	4592	40	0.172433	10594	40	0.172367	6429		40	0.17235	6885	40	0.1724	5349	40	0.172367	11662
41	0.17665	4760	41	0.17675	10750	41	0.176683	6625		41	0.17665	7309	41	0.176717	5056	41	0.176667	14236
42	0.180983	4180	42	0.181067	10390	42	0.180983	5885		42	0.180967	6465	42	0.181033	5557	42	0.180983	12311
43	0.1853	5156	43	0.185367	10534	43	0.1853	6405		43	0.185283	6485	43	0.18535	5609	43	0.1853	12715
44	0.1896	4700	44	0.189683	12515	44	0.189617	5649		44	0.1896	6905	44	0.189667	5481	44	0.189617	9950
45	0.193917	4500	45	0.194	12131	45	0.193933	6665		45	0.193917	6813	45	0.193983	5220	45	0.193933	13139
46	0.198233	4596	46	0.198317	10326	46	0.19825	6297		46	0.198233	6565	46	0.1983	7121	46	0.198233	11430
47	0.20255	5064	47	0.202617	11646	47	0.20255	6521		47	0.202533	6589	47	0.2026	5649	47	0.20255	14712
48	0.20685	4676	48	0.206933	11618	48	0.206867	6193		48	0.20685	6345	48	0.206917	5589	48	0.206867	12283
49	0.211167	4204	49	0.21125	11054	49	0.211183	6665		49	0.211167	6609	49	0.211233	5044	49	0.211183	13955
50	0.215483	4684	50	0.215567	13515	50	0.215483	6865		50	0.215483	6357	50	0.21555	5761	50	0.2155	11838
51	0.2198	5016	51	0.219883	10842	51	0.2198	5685		51	0.219783	5757	51	0.21985	5725	51	0.2198	12435
52	0.2241	4408	52	0.2242	10498	52	0.224117	6489		52	0.2241	6593	52	0.224167	5553	52	0.224117	12519
53	0.228417	4668	53	0.228517	11086	53	0.228433	5873		53	0.228417	6185	53	0.228483	5833	53	0.228433	12663
54	0.232733	4708	54	0.232833	11022	54	0.23275	5641		54	0.232733	5617	54	0.2328	5813	54	0.23275	10998
55	0.237033	4460	55	0.23715	10810	55	0.23705	6021		55	0.237033	6049	55	0.2371	5553	55	0.23705	12979
56	0.24135	4820	56	0.241467	10894	56	0.241383	6177		56	0.24135	5821	56	0.241417	5296	56	0.241367	11770
57	0.245667	4800	57	0.245767	10722	57	0.245683	5937		57	0.245667	6197	57	0.245733	5873	57	0.245683	13919
58	0.249983	4872	58	0.250083	11918	58	0.25	6125		58	0.249983	6889	58	0.25005	5308	58	0.25	11342
59	0.2543	4476	59	0.2544	9746	59	0.254317	6785		59	0.254283	6421	59	0.254367	5048	59	0.2543	12399
60	0.258617	4672	60	0.258717	10174	60	0.258617	5865		60	0.2586	6369	60	0.258683	5573	60	0.258617	11702
61	0.262917	4820	61	0.263033	11322	61	0.262933	5341		61	0.262917	5833	61	0.262983	5921	61	0.262933	13783
62	0.267233	4632	62	0.267333	11586	62	0.26725	6017		62	0.267233	7193	62	0.2673	5417	62	0.267233	13247
63	0.27155	4876	63	0.27165	10770	63	0.271567	6261		63	0.27155	6249	63	0.271617	5124	63	0.27155	10762
64	0.275867	4420	64	0.275967	11042	64	0.275883	6177		64	0.275867	7365	64	0.275933	5489	64	0.275867	13695
65	0.280183	4512	65	0.280283	11738	65	0.280183	5781		65	0.280183	6705	65	0.280233	5377	65	0.280183	11602
66	0.2845	4376	66	0.284583	9994	66	0.2845	5597		66	0.284483	6353	66	0.28455	4904	66	0.2845	10690
67	0.288817	4940	67	0.2889	10174	67	0.288817	6345		67	0.2888	5901	67	0.288867	5497	67	0.288817	11338
68	0.293133	4440	68	0.293217	10758	68	0.293117	6477		68	0.293117	6773	68	0.293183	5328	68	0.293117	11350
69	0.29745	3936	69	0.29755	11582	69	0.297433	6177		69	0.297433	6001	69	0.2975	5140	69	0.297433	12147
70	0.30175	4264	70	0.301867	11866	70	0.30175	5933		70	0.301733	6909	70	0.3018	5104	70	0.30175	11146
71	0.306067	4344	71	0.306183	11218	71	0.306067	5601		71	0.30605	6289	71	0.306117	5284	71	0.306067	12531
72	0.310383	6249	72	0.310483	158504	72	0.310383	38858		72	0.310367	33107	72	0.310433	19054	72	0.310383	88313
73	0.314683	5128	73	0.3148	184435	73	0.3147	40196		73	0.314683	48008	73	0.31475	23450	73	0.314683	235211
74	0.319	5465	74	0.319117	420891	74	0.319017	59947		74	0.318983	166051	74	0.31905	27794	74	0.319	437015
75	0.323317	5957	75	0.323433	12519	75	0.323317	5985		75	0.3233	7901	75	0.323367	49731	75	0.323317	12975
76	0.327633	4364	76	0.32775	6549	76	0.327633	15652		76	0.327617	16769	76	0.327683	4200	76	0.327617	7705
77	0.33195	7369	77	0.33205	992000	77	0.33195	223723		77	0.331933	259089	77	0.332	71826	77	0.331933	949710
78	0.336267	9290	78	0.336367	1153989	78	0.336267	242101		78	0.336233	278931	78	0.336317	119149	78	0.33625	1054462
79	0.340567	8881	79	0.340683	1157679	79	0.340567	241907		79	0.34055	286477	79	0.340617	118968	79	0.340567	1052217
80	0.344883	8037	80	0.344983	1180366	80	0.344883	254633		80	0.344867	280870	80	0.344933	122523	80	0.344867	1048541
81	0.3492	8265	81	0.3493	1152420	81	0.3492	243186		81	0.349183	279392	81	0.34925	117108	81	0.3492	995574
82	0.353517	8241	82	0.353617	1128347	82	0.353517	235054		82	0.3535	274565	82	0.353567	115204	82	0.353517	981385
83	0.357833	7361	83	0.357933	1116265	83	0.357833	241023		83	0.3578	273951	83	0.357867	110650	83	0.357833	966319
84	0.362133	7569	84	0.36225	1127678	84	0.362133	230618		84	0.362117	261313	84	0.362183	109884	84	0.362133	951066
85	0.36645	7701	85	0.36655	1071206	85	0.36645	229275		85	0.366433	255917	85	0.3665	108265	85	0.366467	905987
86	0.370767	7045	86	0.370867	1039772	86	0.370767	219889		86	0.37075	245042	86	0.370817	104234	86	0.370783	900146
87	0.375083	6545	87	0.375183	1000821	87	0.375083	212530		87	0.375067	243456	87	0.375133	98747	87	0.3751	856514
88	0.3794	7449	88	0.379483	972000	88	0.379383	208589		88	0.379367	237873	88	0.37945	99558	88	0.379417	838815
89	0.3837	6909	89	0.3838	950930	89	0.3837	201889		89	0.383683	241778	89	0.38375	96158	89	0.383717	814043
90	0.388017	6901	90	0.388117	910995	90	0.388033	195654		90	0.388	221119	90	0.388067	95977	90	0.388033	793195
91	0.392333	7277	91	0.392433	876703	91	0.392333	188469		91	0.3923	221325	91	0.392383	92225	91	0.39235	774302
92	0.396633	7361	92	0.39675	862722	92	0.39665	189871		92	0.396617	224751	92	0.3967	90768	92	0.396667	744108
93	0.400967	7489	93	0.40105	867376	93	0.400967	188341		93	0.400933	222292	93	0.401	91872	93	0.400983	741863
94	0.405267	6885	94	0.405367	864626	94	0.405283	182599		94	0.40525	218805	94	0.405317	90066	94	0.4053	733178
95	0.409583	7025	95	0.409683	831715	95	0.409583	180373		95	0.409567	218027	95	0.409633	88505	95	0.409617	725772
96	0.4139	7129	96	0.414	814714	96	0.4139	174787		96	0.413883	216584	96	0.41395	90532	96	0.413917	713065
97	0.418217	6789	97	0.418317	808089	97	0.418217	177427		97	0.418183	215222	97	0.41825	88200	97	0.418233	723848
98	0.422517	6769	98	0.422617	804222	98	0.422533	167169		98	0.4225	208283	98	0.422567	87426	98	0.42255	698826
99	0.426833	6757	99	0.426933	790037	99	0.426833	170002		99	0.426817	212457	99	0.426883	86932	99	0.426867	697343
100	0.43115	6721	100	0.43125	765587	100	0.43115	168738		100	0.431133	217878	100	0.4312	85998	100	0.431167	674699
101	0.435467	6725	101	0.435567	739712	101	0.435467	170046		101	0.43545	207686	101	0.435517	83249	101	0.435483	673618
102	0.439767	6573	102	0.439883	746933	102	0.439783	167809		102	0.439767	210346	102	0.439817	83338	102	0.4398	672807
103	0.444083	6529	103	0.444183	745385	103	0.444083	162486		103	0.444067	209310	103	0.444133	83984	103	0.4441	684365
104	0.4484	6477	104	0.4485	731225	104	0.4484	164944		104	0.448383	208363	104	0.44845	83185	104	0.448433	664642
105	0.452717	6841	105	0.452817	716161	105	0.452717	160463		105	0.4527	204802	105	0.452767	84938	105	0.452733	651029
106	0.457017	6677	106	0.457133	709301	106	0.457033	158419		106	0.457017	202497	106	0.457067	85083	106	0.45705	635926
107	0.461333	7377	107	0.461433	703032	107	0.461333	159747		107	0.461317	204326	107	0.461383	82724	107	0.46135	649920
108	0.46565	7041	108	0.465767	711388	108	0.46565	158230		108	0.465633	202715	108	0.4657	81288	108	0.465667	645706
109	0.469967	6973	109	0.470067	692831	109	0.469967	152310		109	0.46995	198836	109	0.470017	81444	109	0.469983	640114
110	0.474283	6669	110	0.474383	686516	110	0.474283	154027		110	0.474267	207570	110	0.474317	80490	110	0.4743	628553
111	0.4786	7069	111	0.4787	689925	111	0.478583	150086		111	0.478583	201446	111	0.478633	80277	111	0.478617	637807
112	0.4829	6993	112	0.483017	672876	112	0.482917	151880		112	0.482883	194590	112	0.48295	81244	112	0.482933	621304
113	0.487217	6645	113	0.487317	679991	113	0.487217	149475		113	0.4872	198916	113	0.487267	79134	113	0.487233	611340
114	0.491533	6977	114	0.491633	669818	114	0.491533	148333		114	0.491517	194159	114	0.491583	79751	114	0.49155	605812
115	0.49585	7157	115	0.49595	656484	115	0.49585	151916		115	0.495817	195207	115	0.4959	77646	115	0.495867	603397
116	0.50015	7153	116	0.50025	650088	116	0.500167	146476		116	0.500133	193141	116	0.500217	76057	116	0.500183	579688
117	0.504467	6377	117	0.504567	634335	117	0.504483	144976		117	0.50445	194212	117	0.504533	77317	117	0.5045	585897
118	0.508783	7173	118	0.508883	647384	118	0.508783	145205		118	0.508767	190016	118	0.50885	78693	118	0.508817	581374
119	0.5131	6913	119	0.5132	616873	119	0.5131	141072		119	0.513083	187113	119	0.513167	77714	119	0.513117	574211
120	0.5174	6717	120	0.517517	623348	120	0.517417	141205		120	0.5174	187193	120	0.517467	76539	120	0.517433	582819
121	0.521717	6901	121	0.521833	625364	121	0.521717	140027		121	0.521717	176839	121	0.521783	75035	121	0.52175	557977
122	0.526033	7229	122	0.526133	606751	122	0.526033	136466		122	0.526017	190342	122	0.5261	74878	122	0.526067	541760
123	0.53035	7005	123	0.53045	614985	123	0.53035	138371		123	0.530333	181718	123	0.5304	74806	123	0.530383	547423
124	0.53465	7385	124	0.534767	601865	124	0.534667	135329		124	0.53465	177519	124	0.534717	74553	124	0.534683	537680
125	0.538967	7345	125	0.539083	581362	125	0.538983	137117		125	0.538967	181879	125	0.539033	72075	125	0.539	540639
126	0.543283	7333	126	0.543383	584207	126	0.543283	132411		126	0.543283	176823	126	0.54335	73310	126	0.543317	521251
127	0.5476	7389	127	0.5477	573668	127	0.5476	128316		127	0.5476	173611	127	0.54765	73318	127	0.547633	526408
128	0.551917	6613	128	0.552017	577643	128	0.55215	131949		128	0.551917	179359	128	0.551967	73194	128	0.551933	503280
129	0.556233	7373	129	0.556333	561722	129	0.55645	133327		129	0.556233	171346	129	0.556283	75576	129	0.55625	513712
130	0.56055	6829	130	0.560633	552263	130	0.560767	125263		130	0.56055	170179	130	0.5606	70928	130	0.560567	495098
131	0.564867	6949	131	0.56495	543982	131	0.565083	125588		131	0.564867	171000	131	0.564917	72897	131	0.564883	486105
132	0.569183	7453	132	0.569267	527117	132	0.569383	122033		132	0.569167	169954	132	0.569233	69854	132	0.5692	489369
133	0.573483	6529	133	0.573583	519548	133	0.5737	122507		133	0.573483	164518	133	0.57355	66902	133	0.5735	491065
134	0.5778	7693	134	0.577883	535716	134	0.578017	121318		134	0.5778	163045	134	0.57785	68518	134	0.577817	474968
135	0.582117	7117	135	0.582217	519801	135	0.582333	122836		135	0.582117	163371	135	0.582167	68514	135	0.582133	483559
136	0.586433	7609	136	0.586533	514791	136	0.58665	117558		136	0.586433	160909	136	0.586483	69838	136	0.58645	462249
137	0.590733	7169	137	0.59085	517153	137	0.590967	118112		137	0.590733	160422	137	0.5908	66201	137	0.590767	472271
138	0.59505	7089	138	0.59515	515104	138	0.595283	118964		138	0.59505	158387	138	0.595117	66578	138	0.595067	441995
139	0.599367	7521	139	0.599467	496710	139	0.599583	114028		139	0.599367	158492	139	0.599417	66405	139	0.5994	464583
140	0.603683	7357	140	0.603783	489710	140	0.6039	112180		140	0.603667	160459	140	0.603733	66790	140	0.603717	449682
141	0.608	7825	141	0.6081	477339	141	0.608217	113458		141	0.607983	156509	141	0.60805	64770	141	0.608017	451539
142	0.6123	7445	142	0.612417	467843	142	0.612533	110414		142	0.6123	153698	142	0.612367	66036	142	0.612333	431687
143	0.616617	7193	143	0.616733	456379	143	0.616833	112028		143	0.616617	155254	143	0.616683	63170	143	0.616667	439980
144	0.620933	7469	144	0.62105	460086	144	0.62115	108422		144	0.620933	145575	144	0.620983	62593	144	0.620983	428345
145	0.62525	7773	145	0.62535	462660	145	0.625467	105334		145	0.62525	145430	145	0.6253	58055	145	0.625317	401652
146	0.629567	7273	146	0.629667	456611	146	0.629783	102641		146	0.62955	147682	146	0.629617	48802	146	0.629617	355529
147	0.633867	6593	147	0.633983	445534	147	0.634083	94428		147	0.633867	139754	147	0.633933	38718	147	0.633933	281060
148	0.638183	6401	148	0.6383	438595	148	0.6384	81653		148	0.638183	134015	148	0.638233	27037	148	0.63825	192601
149	0.642667	4928	149	0.6426	434911	149	0.642717	63110		149	0.6425	124455	149	0.64255	17706	149	0.64255	126516
150	0.646983	3620	150	0.646917	425146	150	0.647033	44046		150	0.646817	117426	150	0.646883	10134	150	0.646867	71181
151	0.6513	2044	151	0.651233	394441	151	0.65135	27978		151	0.651117	109956	151	0.651183	5721	151	0.651183	39672
152	0.6556	1416	152	0.65555	379037	152	0.655667	17561		152	0.655433	103415	152	0.655517	2900	152	0.6555	20119
153	0.659917	888	153	0.659867	355387	153	0.659983	9846		153	0.65975	91776	153	0.659817	1396	153	0.659817	8969
154	0.664233	816	154	0.664183	340835	154	0.664283	5224		154	0.664067	86716	154	0.664133	388	154	0.664133	3608
155	0.66855	340	155	0.668483	335650	155	0.6686	2284		155	0.668367	82206	155	0.66845	200	155	0.668433	1376
156	0.672867	264	156	0.6728	325817	156	0.672917	968		156	0.672683	78299	156	0.67275	156	156	0.67275	868
157	0.677167	208	157	0.677117	311749	157	0.677233	692		157	0.677	78865	157	0.677067	248	157	0.677067	1072
158	0.681483	140	158	0.681433	307394	158	0.68155	372		158	0.681317	79475	158	0.681383	316	158	0.681383	1640
159	0.6858	280	159	0.685733	308041	159	0.68585	740		159	0.685617	82074	159	0.685717	764	159	0.685683	5809
160	0.690117	156	160	0.69005	321877	160	0.690167	2824		160	0.689933	85697	160	0.690017	976	160	0.69	7753
161	0.694433	408	161	0.694367	330138	161	0.694483	3188		161	0.69425	86780	161	0.69435	1652	161	0.694317	12403
162	0.698733	568	162	0.698683	337132	162	0.6988	3428		162	0.698567	90387	162	0.69865	2908	162	0.698617	16617
163	0.70305	1084	163	0.703	338317	163	0.7031	5933		163	0.702867	92349	163	0.702967	3272	163	0.702933	19110
164	0.707367	1504	164	0.7073	353427	164	0.707417	7417		164	0.707183	101079	164	0.707283	3788	164	0.70725	32106
165	0.711683	1636	165	0.711617	347228	165	0.711733	8617		165	0.7115	100762	165	0.711583	4248	165	0.711567	33440
166	0.715983	1612	166	0.715933	347948	166	0.716033	8089		166	0.715817	104323	166	0.7159	4960	166	0.715867	32587
167	0.7203	1432	167	0.72025	357753	167	0.72035	2252		167	0.720133	104154	167	0.720217	1564	167	0.720183	9069
168	0.724617	1036	168	0.72455	351816	168	0.724683	1160		168	0.724433	107900	168	0.72455	868	168	0.7245	3624
169	0.728933	1100	169	0.728883	355788	169	0.728983	1228		169	0.728767	109759	169	0.728867	528	169	0.728817	2156
170	0.733233	1068	170	0.733183	355760	170	0.7333	888		170	0.733067	111634	170	0.733183	444	170	0.733133	956
171	0.737567	1088	171	0.7375	355197	171	0.737617	688		171	0.737383	119209	171	0.737483	260	171	0.737433	748
172	0.741867	836	172	0.741817	359029	172	0.741933	564		172	0.7417	121575	172	0.7418	140	172	0.74175	612
173	0.746183	692	173	0.746133	356331	173	0.746233	464		173	0.746017	121410	173	0.746117	192	173	0.746067	488
174	0.7505	780	174	0.75045	366195	174	0.75055	468		174	0.75035	121045	174	0.750433	228	174	0.750383	648
175	0.754817	860	175	0.75475	367066	175	0.754867	328		175	0.75465	127344	175	0.754733	252	175	0.754683	780
176	0.759117	540	176	0.759067	370425	176	0.759183	440		176	0.758983	138665	176	0.75905	496	176	0.759	1000
177	0.76345	332	177	0.763383	357251	177	0.7635	588		177	0.7633	142069	177	0.763367	680	177	0.763317	1804
178	0.76775	136	178	0.7677	343236	178	0.7678	564		178	0.767617	141977	178	0.767683	2056	178	0.767633	2476
179	0.772067	172	179	0.772017	344701	179	0.772117	1140		179	0.771917	136197	179	0.771983	2740	179	0.77195	5004
180	0.776383	180	180	0.776317	342527	180	0.776433	1964		180	0.776233	129948	180	0.7763	4192	180	0.776267	8409
181	0.7807	328	181	0.780633	339467	181	0.780733	3244		181	0.78055	121599	181	0.780617	6625	181	0.780567	13131
182	0.785017	432	182	0.78495	337378	182	0.78505	4648		182	0.784867	114433	182	0.784933	9686	182	0.784883	20259
183	0.789317	648	183	0.789267	334092	183	0.789367	9053		183	0.789167	112004	183	0.78925	13739	183	0.7892	33259
184	0.793633	1060	184	0.793567	340353	184	0.793683	13839		184	0.793483	111297	184	0.79355	17874	184	0.793517	55963
185	0.79795	1288	185	0.797883	331150	185	0.798	26460		185	0.7978	102552	185	0.7981	22661	185	0.797817	90279
186	0.80225	1692	186	0.8022	332736	186	0.802317	49034		186	0.802117	106860	186	0.802417	24955	186	0.802133	122314
187	0.806567	1948	187	0.806517	336897	187	0.806633	60905		187	0.806417	103383	187	0.806733	30212	187	0.80645	159529
188	0.810883	2872	188	0.810833	329078	188	0.81095	72520		188	0.810733	100742	188	0.811033	34184	188	0.81075	199996
189	0.8152	3728	189	0.81515	332190	189	0.81525	83956		189	0.81505	101023	189	0.81535	41314	189	0.815067	248741
190	0.819517	5120	190	0.81945	336593	190	0.819567	87687		190	0.819367	101898	190	0.819667	46967	190	0.819383	289411
191	0.823817	7525	191	0.823767	323818	191	0.823883	96082		191	0.823667	102364	191	0.823967	56368	191	0.8237	324433
192	0.828133	8845	192	0.828083	331417	192	0.8282	104808		192	0.827983	98683	192	0.828283	56644	192	0.828017	364745
193	0.83245	11322	193	0.8324	334128	193	0.8325	112048		193	0.8323	101276	193	0.8326	62978	193	0.832317	382929
194	0.836767	12191	194	0.836717	326124	194	0.836817	112574		194	0.836617	98530	194	0.836917	67889	194	0.836633	400001
195	0.841083	13591	195	0.841017	336431	195	0.84115	112056		195	0.840917	97495	195	0.841233	69805	195	0.84095	389554
196	0.845417	15300	196	0.845333	325890	196	0.84545	106198		196	0.845233	101380	196	0.845533	66113	196	0.845267	386132
197	0.849717	14840	197	0.84965	327824	197	0.849767	103359		197	0.84955	102348	197	0.84985	61815	197	0.849583	395491
198	0.854033	14380	198	0.85395	335962	198	0.854083	100670		198	0.853867	104499	198	0.854167	60071	198	0.8539	363558
199	0.85835	13603	199	0.858267	331607	199	0.8584	92963		199	0.858183	101717	199	0.858483	57995	199	0.8582	368351
200	0.862667	13399	200	0.862583	336176	200	0.862717	93481		200	0.8625	101894	200	0.8628	57470	200	0.862517	348038
201	0.866983	13207	201	0.8669	327225	201	0.867017	88569		201	0.866817	101155	201	0.8671	53911	201	0.866833	343997
202	0.871283	11650	202	0.871217	321480	202	0.871333	84946		202	0.871117	101264	202	0.871433	56564	202	0.87115	338014
203	0.8756	11438	203	0.875533	320125	203	0.87565	86587		203	0.875433	99911	203	0.87575	52532	203	0.87545	340831
204	0.879917	10730	204	0.87985	329556	204	0.879967	86668		204	0.87975	102372	204	0.88005	53863	204	0.879767	326493
205	0.884233	11290	205	0.884167	325732	205	0.884283	84505		205	0.884067	94537	205	0.884367	52613	205	0.884083	330078
206	0.888533	10502	206	0.888467	322803	206	0.8886	82523		206	0.888367	95664	206	0.888683	54240	206	0.8884	327480
207	0.89285	9750	207	0.892783	334586	207	0.8929	86832		207	0.892683	96828	207	0.893	54179	207	0.892717	316339
208	0.897167	10238	208	0.8971	318406	208	0.897217	82323		208	0.897	96290	208	0.897317	50505	208	0.897017	332170
209	0.901467	10838	209	0.901417	332935	209	0.901533	82632		209	0.901317	94420	209	0.901617	53751	209	0.901333	323042
210	0.905783	9934	210	0.905717	321161	210	0.90585	79058		210	0.905633	90740	210	0.905933	51202	210	0.90565	325696
211	0.9101	9870	211	0.910033	330171	211	0.91015	83699		211	0.909933	92915	211	0.91025	50573	211	0.90995	320894
212	0.914417	9089	212	0.91435	327079	212	0.914467	80333		212	0.91425	94047	212	0.91455	49619	212	0.914283	312489
213	0.918733	8453	213	0.918667	318070	213	0.918783	76691		213	0.918567	88774	213	0.918867	49070	213	0.918583	298047
214	0.92305	8873	214	0.922967	329677	214	0.9231	77746		214	0.922883	91896	214	0.923183	49371	214	0.9229	306828
215	0.92735	9318	215	0.927283	327884	215	0.9274	77818		215	0.9272	92213	215	0.9275	45336	215	0.927217	293791
216	0.931667	8889	216	0.9316	326286	216	0.931717	74421		216	0.9315	89693	216	0.931817	41771	216	0.931533	282748
217	0.935983	8181	217	0.935917	319449	217	0.936033	69673		217	0.935817	91828	217	0.936133	42059	217	0.935833	264886
218	0.940283	7377	218	0.940233	334319	218	0.94035	68955		218	0.940133	91932	218	0.940433	41218	218	0.94015	260756
219	0.9446	7069	219	0.944533	325659	219	0.944667	67676		219	0.94445	92378	219	0.94475	38887	219	0.944467	261882
220	0.948917	6361	220	0.94885	328273	220	0.948967	69212		220	0.948767	94789	220	0.949067	39836	220	0.948783	269352
221	0.953233	6001	221	0.953167	321525	221	0.953283	68218		221	0.953067	91310	221	0.953383	38975	221	0.9531	260494
222	0.95755	6305	222	0.957483	329815	222	0.9576	71478		222	0.957383	93955	222	0.9577	40909	222	0.957433	256352
223	0.96185	6425	223	0.9618	311348	223	0.961917	72268		223	0.9617	92157	223	0.962	41026	223	0.96175	261212
224	0.966167	6825	224	0.9661	319729	224	0.966217	74016		224	0.966017	91370	224	0.966317	39708	224	0.96605	264010
225	0.970483	6389	225	0.970433	308461	225	0.970533	69962		225	0.970317	89593	225	0.970633	40313	225	0.970367	257188
226	0.974783	6765	226	0.974733	318693	226	0.97485	71738		226	0.974633	92261	226	0.97495	40789	226	0.974683	257959
227	0.9791	5893	227	0.97905	310123	227	0.979167	71634		227	0.97895	90628	227	0.97925	37377	227	0.978983	249149
228	0.983433	6841	228	0.983367	314115	228	0.983483	69713		228	0.983267	91455	228	0.983567	37733	228	0.9833	245647
229	0.987733	6457	229	0.987683	312088	229	0.987783	69501		229	0.987583	90271	229	0.987883	36395	229	0.987617	236232
230	0.99205	6101	230	0.991983	313447	230	0.9921	69268		230	0.991883	89970	230	0.9922	36620	230	0.991933	227344
231	0.996367	5885	231	0.9963	305332	231	0.996417	70904		231	0.9962	89336	231	0.996517	34341	231	0.996233	218354
232	1.00068	6497	232	1.00062	308203	232	1.00073	67143		232	1.00052	88758	232	1.00082	34705	232	1.00057	226977
233	1.005	5865	233	1.00493	317876	233	1.00503	69549		233	1.00483	87739	233	1.00513	33696	233	1.00488	216375
234	1.0093	5601	234	1.00923	308198	234	1.00935	64926		234	1.00915	91310	234	1.00945	32959	234	1.0092	214968
235	1.01362	5845	235	1.01355	306436	235	1.01367	67368		235	1.01345	93100	235	1.01377	31445	235	1.01352	209741
236	1.01793	5441	236	1.01787	307374	236	1.01798	63587		236	1.01777	93489	236	1.01807	33884	236	1.01783	219744
237	1.02225	5925	237	1.02218	309035	237	1.0223	62909		237	1.02208	92518	237	1.02238	32018	237	1.02213	209681
238	1.02655	5232	238	1.0265	297134	238	1.02662	58424		238	1.0264	91495	238	1.0267	32583	238	1.02645	212764
239	1.03087	5573	239	1.03082	297207	239	1.03092	61891		239	1.03072	92277	239	1.03102	32951	239	1.03077	205938
240	1.03518	5725	240	1.03512	303298	240	1.03523	58292		240	1.03502	93529	240	1.03533	33339	240	1.03508	201297
241	1.0395	5793	241	1.03943	304604	241	1.03955	58757		241	1.03933	93979	241	1.03965	34108	241	1.03938	208420
242	1.0438	5312	242	1.04375	300040	242	1.04385	56400		242	1.04365	94765	242	1.04395	33424	242	1.0437	200821
243	1.04812	5537	243	1.04807	305639	243	1.04817	57061		243	1.04795	93541	243	1.04827	33728	243	1.04802	204391
244	1.05243	5817	244	1.05237	307531	244	1.05248	57209		244	1.05227	91471	244	1.05258	33348	244	1.05233	191457
245	1.05675	4912	245	1.05668	309982	245	1.0568	55843		245	1.05658	93481	245	1.0569	32647	245	1.05663	206115
246	1.06107	5801	246	1.06102	307410	246	1.06112	53863		246	1.0609	95215	246	1.0612	32643	246	1.06095	196959
247	1.06538	6385	247	1.06533	311595	247	1.06542	59755		247	1.06522	90925	247	1.06552	42788	247	1.06527	200072
248	1.06968	10402	248	1.06965	311733	248	1.06973	71670		248	1.06952	94316	248	1.06983	56039	248	1.06958	195239
249	1.074	23582	249	1.07395	305202	249	1.07405	89829		249	1.07383	92165	249	1.07415	67075	249	1.0739	200914
250	1.07832	37385	250	1.07827	299579	250	1.07837	102376		250	1.07815	91792	250	1.07847	73190	250	1.07822	219349
251	1.08263	45032	251	1.08258	304887	251	1.08267	106141		251	1.08247	88172	251	1.08277	71409	251	1.08253	242597
252	1.08695	46354	252	1.08688	299329	252	1.08698	103761		252	1.08677	90724	252	1.08708	65443	252	1.08685	253523
253	1.09125	39047	253	1.0912	295420	253	1.0913	97390		253	1.09108	93140	253	1.0914	61378	253	1.09117	265011
254	1.09557	36704	254	1.09552	289391	254	1.09562	96238		254	1.0954	92225	254	1.09572	60155	254	1.09547	275672
255	1.09988	29740	255	1.09983	295743	255	1.09992	91699		255	1.09972	97567	255	1.10003	56905	255	1.09978	283960
256	1.1042	23886	256	1.10415	298387	256	1.10423	88931		256	1.10403	95893	256	1.10435	54881	256	1.1041	284987
257	1.1085	20327	257	1.10847	297627	257	1.10855	87522		257	1.10835	93337	257	1.10865	54268	257	1.10842	294507
258	1.11282	16817	258	1.11277	292680	258	1.11287	84902		258	1.11265	97559	258	1.11297	51166	258	1.11273	298844
259	1.11713	14528	259	1.11708	287989	259	1.11718	82832		259	1.11697	98253	259	1.11728	49166	259	1.11703	299551
260	1.12145	13523	260	1.1214	291876	260	1.1215	80429		260	1.12128	98638	260	1.1216	47079	260	1.12135	291290
261	1.12577	11258	261	1.12572	294996	261	1.12582	78921		261	1.1256	94625	261	1.1259	46838	261	1.12567	287023
262	1.13008	10222	262	1.13003	288482	262	1.13012	77802		262	1.1299	98466	262	1.13022	46302	262	1.12998	290849
263	1.1344	8517	263	1.13433	287120	263	1.13443	75712		263	1.13422	97812	263	1.13453	46446	263	1.1343	285976
264	1.13872	7505	264	1.13865	289981	264	1.13875	74718		264	1.13853	94826	264	1.13885	45733	264	1.1386	288275
265	1.14303	7293	265	1.14297	287633	265	1.14305	73242		265	1.14285	96407	265	1.14317	45845	265	1.14292	288053
266	1.14733	6997	266	1.14727	296499	266	1.14737	73928		266	1.14717	96327	266	1.14747	44439	266	1.14723	297089
267	1.15165	6833	267	1.15158	282922	267	1.15168	71048		267	1.15147	98855	267	1.15178	43545	267	1.15155	287043
268	1.15597	6597	268	1.1559	287415	268	1.156	73671		268	1.15578	93581	268	1.1561	42195	268	1.15587	279981
269	1.16028	5853	269	1.16022	282595	269	1.16032	72147		269	1.1601	96579	269	1.16042	45300	269	1.16017	286166
270	1.16458	5621	270	1.16453	288849	270	1.16463	72260		270	1.16442	94894	270	1.16472	43754	270	1.16448	292547
271	1.1689	6233	271	1.16885	282058	271	1.16893	71979		271	1.16873	97242	271	1.16903	43834	271	1.1688	283868
272	1.17322	6157	272	1.17317	288546	272	1.17325	73683		272	1.17305	92992	272	1.17335	43589	272	1.17312	287875
273	1.17753	5601	273	1.17748	286587	273	1.17757	71317		273	1.17737	92349	273	1.17768	45484	273	1.17742	291084
274	1.18185	5785	274	1.18178	289120	274	1.18188	70836		274	1.18167	95869	274	1.18198	42892	274	1.18173	277509
275	1.18615	5661	275	1.1861	279981	275	1.1862	71754		275	1.18598	92454	275	1.1863	44058	275	1.18605	289338
276	1.19047	5525	276	1.19042	285411	276	1.19052	69890		276	1.1903	93722	276	1.19062	41682	276	1.19037	274460
277	1.19478	5489	277	1.19473	288122	277	1.19482	69192		277	1.19462	90150	277	1.19492	43730	277	1.19467	278701
278	1.1991	5645	278	1.19903	271791	278	1.19913	70287		278	1.19893	95339	278	1.19923	44026	278	1.19898	288991
279	1.20342	5841	279	1.20335	274484	279	1.20345	70523		279	1.20323	93786	279	1.20355	43858	279	1.2033	278051
280	1.20773	5597	280	1.20767	279549	280	1.20777	69709		280	1.20755	93698	280	1.20787	42532	280	1.2076	283524
281	1.21203	5985	281	1.21198	275874	281	1.21208	68438		281	1.21187	94826	281	1.21218	42123	281	1.21192	281262
282	1.21635	5032	282	1.2163	277808	282	1.21638	68137		282	1.21618	91218	282	1.2165	42896	282	1.21623	274145
283	1.22067	5204	283	1.2206	271233	283	1.2207	69990		283	1.22048	92237	283	1.2208	43369	283	1.22055	274218
284	1.22498	5481	284	1.22492	273515	284	1.22502	69368		284	1.2248	88176	284	1.22512	42227	284	1.22487	281242
285	1.2293	5120	285	1.22923	262787	285	1.22933	67380		285	1.22912	88927	285	1.22943	43345	285	1.22918	276819
286	1.2336	5529	286	1.23355	265479	286	1.23363	69204		286	1.23343	89388	286	1.23375	43245	286	1.23348	275595
287	1.23792	5144	287	1.23787	277614	287	1.23795	68314		287	1.23773	91671	287	1.23805	40080	287	1.2378	268354
288	1.24223	5353	288	1.24218	272312	288	1.24227	69934		288	1.24207	89841	288	1.24237	43293	288	1.24212	266307
289	1.24655	5761	289	1.2465	274654	289	1.24658	68362		289	1.24637	88630	289	1.24668	40545	289	1.24643	263844
290	1.25085	5769	290	1.2508	273891	290	1.2509	67765		290	1.25068	92919	290	1.251	43934	290	1.25073	263198
291	1.25517	5669	291	1.25512	279585	291	1.2552	67147		291	1.255	92442	291	1.25532	43565	291	1.25505	267413
292	1.25948	6585	292	1.25943	280745	292	1.25952	69777		292	1.25932	88533	292	1.25963	46298	292	1.25937	271144
293	1.26378	6105	293	1.26375	274973	293	1.26383	69509		293	1.26362	92081	293	1.26393	44226	293	1.26367	259287
294	1.2681	6589	294	1.26807	276786	294	1.26815	70226		294	1.26793	93870	294	1.26825	46742	294	1.26798	266008
295	1.27242	7005	295	1.27237	275575	295	1.27245	70363		295	1.27225	93469	295	1.27257	46382	295	1.2723	267878
296	1.27673	7353	296	1.27668	274961	296	1.27677	69392		296	1.27657	91595	296	1.27688	46614	296	1.27662	267191
297	1.28105	8549	297	1.281	277905	297	1.28108	71353		297	1.28087	89813	297	1.28118	46009	297	1.28093	264591
298	1.28537	8785	298	1.28532	280361	298	1.2854	71145		298	1.28518	90520	298	1.2855	46879	298	1.28525	277974
299	1.28967	10090	299	1.28962	283714	299	1.2897	70752		299	1.2895	91715	299	1.28982	45000	299	1.28957	278446
300	1.29398	11070	300	1.29393	275038	300	1.29402	74128		300	1.29382	89697	300	1.29413	46606	300	1.29387	279537
301	1.2983	11374	301	1.29825	285172	301	1.29833	73078		301	1.29812	91663	301	1.29843	43693	301	1.29818	284191
302	1.30262	11198	302	1.30257	281638	302	1.30265	73655		302	1.30243	89500	302	1.30275	45997	302	1.3025	268427
303	1.30693	10710	303	1.30687	274480	303	1.30695	71618		303	1.30675	91503	303	1.30707	45404	303	1.3068	271738
304	1.31123	10934	304	1.31118	276681	304	1.31127	74201		304	1.31107	94187	304	1.31138	42788	304	1.31112	279880
305	1.31555	9762	305	1.3155	288793	305	1.31558	74445		305	1.31538	91723	305	1.3157	44058	305	1.31543	269731
306	1.31987	9794	306	1.31982	289564	306	1.3199	69336		306	1.3197	92679	306	1.32002	44110	306	1.31975	265415
307	1.32418	8697	307	1.32413	285528	307	1.32422	73094		307	1.32402	91519	307	1.32433	42047	307	1.32407	269792
308	1.32848	7997	308	1.32845	284995	308	1.32852	70263		308	1.32833	92237	308	1.32865	41458	308	1.32838	273434
309	1.3328	8085	309	1.33277	289670	309	1.33283	72861		309	1.33263	91210	309	1.33295	41779	309	1.33268	270870
310	1.33712	7033	310	1.33707	290910	310	1.33715	71401		310	1.33695	94175	310	1.33727	41122	310	1.33718	277719
311	1.34143	7609	311	1.34138	296144	311	1.34147	73559		311	1.34127	93020	311	1.34158	41650	311	1.34148	269295
312	1.34575	7105	312	1.3457	303230	312	1.34578	71650		312	1.34558	96868	312	1.3459	42171	312	1.3458	279719
313	1.35007	6837	313	1.35002	292328	313	1.35008	70740		313	1.3499	94488	313	1.35022	42636	313	1.35012	278519
314	1.35437	6517	314	1.35432	291605	314	1.3544	70315		314	1.35422	94609	314	1.35453	41294	314	1.35443	272586
315	1.35868	6385	315	1.35863	302211	315	1.35872	72223		315	1.35852	94420	315	1.35883	41338	315	1.35875	275716
316	1.363	6837	316	1.36295	295946	316	1.36303	70623		316	1.36283	94894	316	1.36315	41735	316	1.36305	268576
317	1.3673	6721	317	1.36727	304798	317	1.36733	69649		317	1.36715	94713	317	1.36747	42452	317	1.36737	274795
318	1.37162	6397	318	1.37157	298803	318	1.37165	72653		318	1.37147	93718	318	1.37178	42692	318	1.37168	269917
319	1.37593	5965	319	1.37588	299046	319	1.37597	74108		319	1.37577	93389	319	1.3761	38682	319	1.37598	278875
320	1.38025	5909	320	1.3802	293953	320	1.38028	75107		320	1.38008	96893	320	1.38042	40132	320	1.3803	279913
321	1.38457	6101	321	1.38452	301083	321	1.38458	73322		321	1.3844	95287	321	1.38473	42127	321	1.38462	282098
322	1.38888	5949	322	1.38883	299163	322	1.3889	73603		322	1.38872	93758	322	1.38905	40657	322	1.38893	279925
323	1.39318	5873	323	1.39315	297114	323	1.39322	71582		323	1.39303	90853	323	1.39337	42247	323	1.39325	272639
324	1.3975	5769	324	1.39747	305182	324	1.39753	71702		324	1.39735	91695	324	1.39767	40525	324	1.39757	273640
325	1.40182	5881	325	1.40177	301095	325	1.40185	74465		325	1.40165	92598	325	1.402	42227	325	1.40187	276641
326	1.40613	6201	326	1.40608	299793	326	1.40615	72480		326	1.40597	91029	326	1.40632	41274	326	1.40618	277340
327	1.41043	5997	327	1.4104	300553	327	1.41047	74485		327	1.41028	93537	327	1.41063	40625	327	1.4105	270579
328	1.41475	5713	328	1.41472	301030	328	1.41478	74441		328	1.4146	92105	328	1.41493	40945	328	1.4148	274391
329	1.41907	5585	329	1.41902	305910	329	1.4191	71682		329	1.41892	92109	329	1.41925	41875	329	1.41913	276419
330	1.42338	5240	330	1.42333	307236	330	1.42342	70567		330	1.42322	90688	330	1.42357	40833	330	1.42343	268512
331	1.4277	5561	331	1.42765	305275	331	1.42772	71542		331	1.42753	92626	331	1.42787	40389	331	1.42775	275999
332	1.432	5244	332	1.43197	297748	332	1.43203	72003		332	1.432	91952	332	1.43218	39624	332	1.43207	275470
333	1.43632	5597	333	1.43628	306092	333	1.43635	73346		333	1.4363	91639	333	1.4365	38085	333	1.43637	286296
334	1.44063	6193	334	1.44058	301516	334	1.44067	74910		334	1.44062	92935	334	1.44082	40393	334	1.44068	275837
335	1.44495	5889	335	1.4449	302352	335	1.44498	69208		335	1.44493	91122	335	1.44513	38682	335	1.445	279347
336	1.44927	5865	336	1.44922	293290	336	1.4493	70876		336	1.44923	90692	336	1.44945	39003	336	1.44932	269844
337	1.45357	5361	337	1.45353	297211	337	1.4536	71474		337	1.45355	94079	337	1.45377	39776	337	1.45363	273628
338	1.45788	5365	338	1.45785	294769	338	1.45792	74598		338	1.45788	88020	338	1.45808	38494	338	1.45793	277756
339	1.4622	5641	339	1.46217	293670	339	1.46223	71907		339	1.4622	93810	339	1.46238	39688	339	1.46225	271136
340	1.4665	5537	340	1.46647	286918	340	1.46655	71634		340	1.46652	89512	340	1.4667	41190	340	1.46657	265504
341	1.47082	5645	341	1.47078	293076	341	1.47085	71602		341	1.47082	89356	341	1.47102	39531	341	1.47088	277937
342	1.47513	5493	342	1.4751	284041	342	1.47517	73302		342	1.47515	90251	342	1.47533	39600	342	1.47518	264862
343	1.47945	5805	343	1.47942	284789	343	1.47948	72973		343	1.47945	88573	343	1.47963	42884	343	1.4795	273026
344	1.48377	5357	344	1.48372	287964	344	1.4838	69376		344	1.48377	88325	344	1.48395	39471	344	1.48382	264115
345	1.48808	5377	345	1.48803	294341	345	1.48812	73539		345	1.48808	92133	345	1.48827	39888	345	1.48813	261455
346	1.49238	5236	346	1.49235	287116	346	1.49243	70944		346	1.49238	85998	346	1.49257	39371	346	1.49243	269917
347	1.49672	5509	347	1.49667	286025	347	1.49673	71454		347	1.4967	84064	347	1.49688	39776	347	1.49675	262601
348	1.50103	5665	348	1.50098	280603	348	1.50105	72584		348	1.50102	87490	348	1.5012	41562	348	1.50107	268007
349	1.50535	5701	349	1.50528	272703	349	1.50537	71971		349	1.50533	88662	349	1.5055	38438	349	1.50538	281120
350	1.50967	5729	350	1.5096	282345	350	1.50967	69962		350	1.50965	86611	350	1.50982	41246	350	1.50968	268601
351	1.51397	6281	351	1.51407	275878	351	1.51398	73992		351	1.51397	87181	351	1.51413	40417	351	1.514	277857
352	1.51828	6257	352	1.51838	275696	352	1.5183	70214		352	1.51827	84922	352	1.51845	39980	352	1.51832	267107
353	1.5226	5705	353	1.52268	270426	353	1.52262	70062		353	1.52258	88072	353	1.52277	40945	353	1.52263	274484
354	1.52692	6213	354	1.527	281306	354	1.52693	72937		354	1.5269	85183	354	1.52708	40052	354	1.52695	272332
355	1.53122	6761	355	1.53132	272788	355	1.53125	75263		355	1.53122	86664	355	1.5314	42299	355	1.53125	288304
356	1.53553	6697	356	1.53563	274234	356	1.53555	71129		356	1.53552	84092	356	1.5357	42848	356	1.53557	273531
357	1.53985	6105	357	1.53995	272546	357	1.53987	72452		357	1.53983	87787	357	1.54002	44202	357	1.53988	272267
358	1.54417	6197	358	1.54427	268766	358	1.54418	73547		358	1.54415	86042	358	1.54433	41606	358	1.5442	275203
359	1.54848	6101	359	1.54857	266259	359	1.5485	73551		359	1.54847	87093	359	1.54865	41486	359	1.5485	270882
360	1.55278	7289	360	1.55288	271552	360	1.5528	75801		360	1.55277	82644	360	1.55297	41975	360	1.55282	271084
361	1.5571	7257	361	1.5572	267732	361	1.55713	72248		361	1.55708	86439	361	1.55727	42043	361	1.55713	272219
362	1.56142	7305	362	1.56152	271080	362	1.56145	73431		362	1.5614	85600	362	1.56158	42724	362	1.56145	262666
363	1.56573	7253	363	1.56582	272166	363	1.56577	72645		363	1.56572	88890	363	1.5659	42604	363	1.56575	274133
364	1.57005	8025	364	1.57013	265673	364	1.57008	74718		364	1.57002	86636	364	1.57022	42432	364	1.57008	268023
365	1.57437	7433	365	1.57445	268350	365	1.5744	73082		365	1.57433	86355	365	1.57452	42916	365	1.57438	276055
366	1.57867	7669	366	1.57877	268520	366	1.5787	75692		366	1.57865	84963	366	1.57883	43161	366	1.5787	275074
367	1.58298	7605	367	1.58308	259396	367	1.58302	74626		367	1.58297	88722	367	1.58315	44270	367	1.58302	274109
368	1.5873	7665	368	1.58738	272582	368	1.58733	71754		368	1.58727	87615	368	1.58747	41863	368	1.58733	276378
369	1.59162	7749	369	1.5917	261806	369	1.59165	75352		369	1.59158	88975	369	1.59178	42896	369	1.59165	282280
370	1.59592	7929	370	1.59602	274270	370	1.59595	72336		370	1.5959	88991	370	1.5961	42976	370	1.59595	273632
371	1.60023	7473	371	1.60033	265972	371	1.60027	71875		371	1.60022	89304	371	1.6004	43942	371	1.60027	275223
372	1.60455	7337	372	1.60465	262036	372	1.60458	73362		372	1.60453	88618	372	1.60472	43301	372	1.60458	269630
373	1.60887	7197	373	1.60895	263699	373	1.6089	73017		373	1.60885	88770	373	1.60903	42728	373	1.6089	274117
374	1.61318	7485	374	1.61327	258710	374	1.61322	71454		374	1.61317	89745	374	1.61335	42572	374	1.6132	270054
375	1.61748	7341	375	1.61758	262589	375	1.61752	74349		375	1.61748	88529	375	1.61767	43706	375	1.61752	264951
376	1.6218	6625	376	1.6219	276879	376	1.62183	75721		376	1.6218	87940	376	1.62197	42207	376	1.62183	265370
377	1.62612	6917	377	1.62622	270309	377	1.62615	75311		377	1.62612	88818	377	1.62628	42668	377	1.62615	277893
378	1.63043	6689	378	1.63052	274032	378	1.63047	76394		378	1.63043	89520	378	1.6306	45164	378	1.63045	279747
379	1.63475	6717	379	1.63483	261253	379	1.63478	73860		379	1.63473	91017	379	1.63492	44174	379	1.63477	267967
380	1.63905	7013	380	1.63915	265161	380	1.63908	72809		380	1.63905	89191	380	1.63923	44547	380	1.63908	273139
381	1.64337	7009	381	1.64345	275870	381	1.6434	73062		381	1.64337	90146	381	1.64355	43465	381	1.6434	268738
382	1.64768	6325	382	1.64777	273378	382	1.64772	75348		382	1.64768	87851	382	1.64787	45584	382	1.64772	278176
383	1.652	6721	383	1.65208	274080	383	1.65202	74353		383	1.65198	89986	383	1.65217	46402	383	1.65203	273252
384	1.65632	6797	384	1.6564	271673	384	1.65633	78468		384	1.65632	90712	384	1.65648	46282	384	1.65635	279283
385	1.66062	6769	385	1.66072	269239	385	1.66065	79888		385	1.66062	92827	385	1.6608	49828	385	1.66065	284118
386	1.66493	6985	386	1.66502	270894	386	1.66497	80546		386	1.66493	92887	386	1.66512	48441	386	1.66497	286340
387	1.66925	7029	387	1.66935	264337	387	1.66928	81910		387	1.66925	92598	387	1.66943	48601	387	1.66928	290651
388	1.67357	8257	388	1.67367	279182	388	1.67358	79503		388	1.67357	96612	388	1.67375	50785	388	1.67358	290684
389	1.67787	8645	389	1.67798	272215	389	1.6779	83996		389	1.67787	92703	389	1.67807	53450	389	1.6779	297033
390	1.68218	10086	390	1.6823	282078	390	1.68222	83137		390	1.68218	92514	390	1.68237	51751	390	1.68222	295283
391	1.6865	11490	391	1.6866	279254	391	1.68653	85151		391	1.6865	95002	391	1.68668	54528	391	1.68653	296887
392	1.69082	11682	392	1.69092	279343	392	1.69085	84774		392	1.69082	94874	392	1.691	53538	392	1.69085	301972
393	1.69513	13695	393	1.69523	275857	393	1.69515	83414		393	1.69513	96066	393	1.6953	51799	393	1.69515	304455
394	1.69943	14188	394	1.69955	279892	394	1.69947	81127		394	1.69943	96676	394	1.69962	52244	394	1.69947	307378
395	1.70375	12747	395	1.70387	280232	395	1.70378	81861		395	1.70375	97173	395	1.70393	52953	395	1.70378	307305
396	1.70807	12979	396	1.70818	288187	396	1.7081	82239		396	1.70807	97426	396	1.70825	52925	396	1.7081	311086
397	1.71238	12503	397	1.71248	286615	397	1.71242	81613		397	1.71238	98317	397	1.71257	52232	397	1.71242	314034
398	1.7167	10882	398	1.7168	286861	398	1.71673	83799		398	1.71668	99088	398	1.71687	50877	398	1.71673	319017
399	1.721	10854	399	1.72112	292106	399	1.72103	83887		399	1.721	98675	399	1.72118	52256	399	1.72105	318373
400	1.72532	10418	400	1.72543	284183	400	1.72535	79038		400	1.72532	100910	400	1.7255	52060	400	1.72535	312659
401	1.72963	10154	401	1.72973	292333	401	1.72967	82447		401	1.72962	103022	401	1.72982	54801	401	1.72967	324433
402	1.73395	9530	402	1.73405	284126	402	1.73398	82243		402	1.73393	101011	402	1.73412	52777	402	1.73398	333064
403	1.73827	8837	403	1.73837	304143	403	1.73828	82054		403	1.73825	98671	403	1.73845	54003	403	1.73832	326986
404	1.74282	7937	404	1.74267	303019	404	1.7426	84044		404	1.74257	101079	404	1.74277	50785	404	1.74262	328876
405	1.74713	8473	405	1.74698	296544	405	1.74692	82447		405	1.74688	102464	405	1.74707	51074	405	1.74693	333594
406	1.75145	8201	406	1.75132	299798	406	1.75122	83410		406	1.7512	99650	406	1.75138	51511	406	1.75125	327484
407	1.75577	7985	407	1.75562	306003	407	1.75553	83659		407	1.7555	103600	407	1.7557	52172	407	1.75557	334999
408	1.76008	7713	408	1.75993	302316	408	1.75985	82166		408	1.75982	102990	408	1.76002	51278	408	1.75988	335557
409	1.7644	6709	409	1.76425	312012	409	1.76417	82563		409	1.76413	106559	409	1.76432	54568	409	1.76418	336630
410	1.76872	7737	410	1.76857	308554	410	1.76848	86034		410	1.76845	105672	410	1.76863	51919	410	1.7685	331676
411	1.77302	7021	411	1.77287	318689	411	1.7728	87197		411	1.77277	106463	411	1.77295	52180	411	1.77282	339779
412	1.77733	6873	412	1.77718	321221	412	1.77712	83875		412	1.77707	105929	412	1.77727	52925	412	1.77713	351034
413	1.78165	6869	413	1.7815	304010	413	1.78143	84092		413	1.78138	107009	413	1.78157	53610	413	1.78145	356663
414	1.78597	7061	414	1.78582	311672	414	1.78573	85304		414	1.7857	108888	414	1.78588	54580	414	1.78575	358952
415	1.79027	6453	415	1.79013	314677	415	1.79005	84894		415	1.79002	109241	415	1.7902	54741	415	1.79007	358964
416	1.79458	7537	416	1.79443	324211	416	1.79437	85697		416	1.79432	113534	416	1.79452	53538	416	1.79438	359673
417	1.7989	6973	417	1.79875	334262	417	1.79868	84549		417	1.79863	114229	417	1.79882	54721	417	1.7987	374032
418	1.80322	6921	418	1.80307	333003	418	1.80298	86214		418	1.80295	112393	418	1.80313	56576	418	1.803	360122
419	1.80753	7049	419	1.80738	321411	419	1.8073	87771		419	1.80727	111052	419	1.80745	55779	419	1.80732	361427
420	1.81185	6529	420	1.81168	336739	420	1.81162	89677		420	1.81158	114257	420	1.81177	57358	420	1.81163	371568
421	1.81615	7345	421	1.816	339795	421	1.81593	91234		421	1.81588	115711	421	1.81608	58985	421	1.81595	360617
422	1.82047	7281	422	1.82032	340082	422	1.82023	91414		422	1.8202	115630	422	1.8204	61254	422	1.82025	373902
423	1.82478	8117	423	1.82463	342191	423	1.82455	93766		423	1.82452	116180	423	1.82472	63114	423	1.82457	386602
424	1.8291	6989	424	1.82895	350969	424	1.82887	91507		424	1.82883	122025	424	1.82903	67933	424	1.82888	392575
425	1.8334	7673	425	1.83327	354262	425	1.83318	91904		425	1.83315	125745	425	1.83335	65952	425	1.8332	391525
426	1.83772	8205	426	1.83757	361961	426	1.83748	95721		426	1.83747	125970	426	1.83767	68783	426	1.83752	394587
427	1.84203	7833	427	1.84188	375556	427	1.8418	96608		427	1.84178	128766	427	1.84198	71991	427	1.84182	403632
428	1.84635	8265	428	1.8462	367151	428	1.84612	103327		428	1.84608	130579	428	1.84628	81934	428	1.84613	389834
429	1.85067	9117	429	1.8505	374587	429	1.85043	125657		429	1.8504	131483	429	1.8506	105812	429	1.85045	409657
430	1.85497	9578	430	1.85483	386302	430	1.85475	1357553		430	1.85472	132833	430	1.85492	1188269	430	1.85475	407081
431	1.85928	12495	431	1.85915	385641	431	1.85907	32214642		431	1.85903	128276	431	1.85925	31285670	431	1.85907	433535
432	1.8636	20355	432	1.86347	378912	432	1.86338	133301936		432	1.86333	137085	432	1.86357	133521940	432	1.86338	717260
433	1.86792	385779	433	1.86778	377566	433	1.86768	112703545		433	1.86765	160374	433	1.86788	112975119	433	1.8677	12946993
434	1.87223	15660847	434	1.87208	381834	434	1.872	103864946		434	1.87198	329564	434	1.8722	103922411	434	1.87202	110381629
435	1.87653	117666951	435	1.8764	402520	435	1.87632	101615435		435	1.8763	1152890	435	1.87652	101350538	435	1.87633	119904430
436	1.88085	114915800	436	1.88072	472406	436	1.88063	101097704		436	1.88062	4204151	436	1.88082	100497896	436	1.88065	105808270
437	1.88517	102587134	437	1.88502	769798	437	1.88495	100762489		437	1.88493	12347938	437	1.88513	100499713	437	1.88495	102273371
438	1.88948	99465314	438	1.88935	2081552	438	1.88925	100865793		438	1.88923	28570280	438	1.88945	100752948	438	1.88927	101467487
439	1.8938	98527616	439	1.89365	5850024	439	1.89357	100939746		439	1.89355	51859096	439	1.89377	100414123	439	1.89358	101073398
440	1.8981	98135243	440	1.89797	14617230	440	1.89788	101068479		440	1.89787	76710172	440	1.89825	100764728	440	1.8979	101192018
441	1.90242	98543946	441	1.90228	29591550	441	1.90235	101028373		441	1.90217	98008175	441	1.90257	100927866	441	1.90222	100989069
442	1.90673	98022048	442	1.9066	47583375	442	1.90665	100915575		442	1.9065	109136720	442	1.90688	100927334	442	1.90652	100941578
443	1.91105	98519734	443	1.91092	64412700	443	1.91097	101270799		443	1.9108	115438360	443	1.91118	100989661	443	1.91083	101391379
444	1.91535	98889392	444	1.91522	79677615	444	1.91528	101690623		444	1.91512	114547065	444	1.9155	101156266	444	1.91515	101197306
445	1.91967	99008645	445	1.91953	86383857	445	1.9196	101726637		445	1.91943	112399959	445	1.91982	101337189	445	1.91947	101372952
446	1.92398	99025875	446	1.92385	87056221	446	1.92392	101800067		446	1.92373	105522956	446	1.92413	101617772	446	1.92377	101415900
447	1.9283	98974259	447	1.92817	83844895	447	1.92822	101926025		447	1.92805	97816858	447	1.92843	101901194	447	1.92808	101675264
448	1.9326	99257047	448	1.93247	78493214	448	1.93255	102280899		448	1.93237	84753605	448	1.93275	102138916	448	1.9324	101711808
449	1.93692	99622280	449	1.93678	70790371	449	1.93685	102627095		449	1.93668	77309890	449	1.93707	102090931	449	1.93672	102242605
450	1.94123	99884556	450	1.9411	63124555	450	1.94117	103163310		450	1.941	68629433	450	1.94138	102469755	450	1.94103	102255650
451	1.94555	100302237	451	1.94542	56831437	451	1.94548	103500421		451	1.9453	60764023	451	1.94568	102992787	451	1.94535	102136555
452	1.94985	100514832	452	1.94973	49388141	452	1.9498	103715851		452	1.94963	53007046	452	1.95	103592788	452	1.94965	102366937
453	1.95418	100703739	453	1.95403	40961756	453	1.95412	104515855		453	1.95397	47574649	453	1.95432	103857557	453	1.95397	102799950
454	1.95848	101323070	454	1.95835	38290310	454	1.95842	105734051		454	1.95828	42294294	454	1.95862	104564974	454	1.95828	103445541
455	1.9628	101778304	455	1.96267	33018756	455	1.96273	106417454		455	1.9626	37597663	455	1.96293	105199914	455	1.9626	103838711
456	1.96712	102282417	456	1.96698	28922084	456	1.96705	107306000		456	1.96692	32221327	456	1.96725	106538211	456	1.9669	104657564
457	1.97143	103068758	457	1.9713	24718640	457	1.97137	108651992		457	1.97122	27548695	457	1.97157	107849995	457	1.97122	105445332
458	1.97575	103795536	458	1.97562	21110155	458	1.97567	109789211		458	1.97553	23124707	458	1.97588	109371423	458	1.97553	106230514
459	1.98005	104888207	459	1.97992	18365814	459	1.97998	112170347		459	1.97985	20076424	459	1.98018	111097368	459	1.97985	107548509
460	1.98437	106251500	460	1.98423	15992032	460	1.9843	114793898		460	1.98417	17021709	460	1.9845	113599239	460	1.98415	108776201
461	1.98868	107749330	461	1.98855	13031891	461	1.98862	117428377		461	1.98847	13451434	461	1.98882	116287699	461	1.98847	110788449
462	1.993	109399337	462	1.99287	11042768	462	1.99293	120104832		462	1.99278	11200167	462	1.99312	118833657	462	1.99278	112670100
463	1.99732	111979740	463	1.99718	9381904	463	1.99723	124269368		463	1.9971	9460276	463	1.99743	122270503	463	1.99708	114546223
464	2.00162	113963061	464	2.00148	7804533	464	2.00155	128363455		464	2.00142	7819695	464	2.00175	125870564	464	2.00142	117046414
465	2.00593	117211425	465	2.0058	6523819	465	2.00587	131732940		465	2.00573	6166403	465	2.00607	129245013	465	2.00572	121030581
466	2.01025	120628397	466	2.01013	5297126	466	2.01018	135659798		466	2.01005	5262007	466	2.01038	133970921	466	2.01003	124423078
467	2.01457	123977469	467	2.01443	4400032	467	2.01448	138393485		467	2.01435	4381433	467	2.0147	137392298	467	2.01435	128241308
468	2.01887	128444472	468	2.01875	3668206	468	2.0188	141705070		468	2.01867	3725342	468	2.01902	140269763	468	2.01867	132061354
469	2.02318	131923725	469	2.02307	3131151	469	2.02312	143910544		469	2.02298	3165560	469	2.02332	143262760	469	2.02298	136376365
470	2.0275	135540160	470	2.02738	2661716	470	2.02743	144867805		470	2.0273	2732774	470	2.02763	144409661	470	2.02728	139491098
471	2.03182	138296610	471	2.0317	2220664	471	2.03173	144626145		471	2.03162	2335485	471	2.03195	145136660	471	2.0316	142293059
472	2.03613	141512191	472	2.036	2028257	472	2.03605	143032781		472	2.03593	2105089	472	2.03627	144444307	472	2.03592	143935198
473	2.04045	142714267	473	2.04032	1810489	473	2.04037	140866001		473	2.04023	1937794	473	2.04057	142206102	473	2.04023	145135280
474	2.04477	143241888	474	2.04463	1606635	474	2.04468	137926648		474	2.04455	1739062	474	2.04488	140877077	474	2.04455	145236102
475	2.04907	142938552	475	2.04893	1508631	475	2.049	134371946		475	2.04887	1554047	475	2.0492	137848807	475	2.04885	143948268
476	2.05338	140944400	476	2.05325	1332745	476	2.0533	130343424		476	2.05317	1470898	476	2.05352	133350433	476	2.05317	142200093
477	2.0577	138218783	477	2.05757	1256805	477	2.05762	125550224		477	2.05748	1366746	477	2.05782	130226799	477	2.05748	136736087
478	2.06202	134866941	478	2.06188	1229260	478	2.06193	120706223		478	2.0618	1254202	478	2.06213	123451092	478	2.0618	134037336
479	2.06632	132381973	479	2.0662	1121405	479	2.06625	117163451		479	2.06612	1192622	479	2.06645	120584543	479	2.0661	131505085
480	2.07063	128768048	480	2.0705	1083104	480	2.07057	111392959		480	2.07043	1094612	480	2.07077	118294094	480	2.07042	126508390
481	2.07495	124117590	481	2.07482	1031939	481	2.07488	107354479		481	2.07475	1031843	481	2.07508	113130504	481	2.07473	121016687
482	2.07927	119340180	482	2.07913	987193	482	2.07918	104392882		482	2.07905	957372	482	2.07938	108903184	482	2.07905	118777368
483	2.08358	113696150	483	2.08345	973675	483	2.0835	100991909		483	2.08337	945543	483	2.08372	104577039	483	2.08337	113725098
484	2.08788	110586114	484	2.08775	899663	484	2.08782	96633385		484	2.08768	874501	484	2.08802	101085668	484	2.08768	109676128
485	2.0922	105002187	485	2.09207	855909	485	2.09215	93165221		485	2.092	844631	485	2.09233	94403546	485	2.09198	104743887
486	2.09652	102135042	486	2.09638	852410	486	2.09645	88813660		486	2.09632	825914	486	2.09665	94115764	486	2.0963	102376182
487	2.10083	97543668	487	2.1007	832370	487	2.10077	89014504		487	2.10062	763557	487	2.10095	91108446	487	2.10062	96058393
488	2.10513	92979618	488	2.10502	826919	488	2.10508	83362752		488	2.10493	774108	488	2.10527	88974697	488	2.10493	93864509
489	2.10945	89826746	489	2.10932	787558	489	2.10938	82161648		489	2.10925	711634	489	2.10958	84971804	489	2.10925	91524768
490	2.11377	87994638	490	2.11363	745956	490	2.1137	78445272		490	2.11357	696318	490	2.1139	81208331	490	2.11355	87573846
491	2.11808	84759341	491	2.11795	736950	491	2.11802	76390988		491	2.11788	674977	491	2.11822	79468184	491	2.11787	84954053
492	2.1224	81148327	492	2.12227	723573	492	2.12233	71818963		492	2.12218	648595	492	2.12252	75504440	492	2.12218	83073954
493	2.12672	79021708	493	2.12658	744067	493	2.12663	69163725		493	2.1265	623127	493	2.12683	71688311	493	2.1265	78480870
494	2.13102	77068413	494	2.13088	690966	494	2.13095	67288194		494	2.13082	603736	494	2.13115	70735605	494	2.1308	74877448
495	2.13533	71810285	495	2.1352	704848	495	2.13527	64681573		495	2.13513	573436	495	2.13547	65482590	495	2.13512	73794714
496	2.13965	69029464	496	2.13952	671013	496	2.13958	62014183		496	2.13945	551937	496	2.13977	66000328	496	2.13943	70735245
497	2.14395	66812559	497	2.14383	651925	497	2.1439	61159398		497	2.14378	515312	497	2.14408	62635341	497	2.14375	67920549
498	2.14827	63710800	498	2.14815	633648	498	2.14822	59337323		498	2.1481	487293	498	2.1484	61959925	498	2.14805	65822951
499	2.15258	62546537	499	2.15245	623651	499	2.15253	59443783		499	2.1524	483375	499	2.15272	60026703	499	2.15237	63292968
500	2.1569	62902218	500	2.15677	615749	500	2.15683	58547398		500	2.15672	461863	500	2.15703	60022276	500	2.15668	63465683
501	2.16122	61298174	501	2.16108	591708	501	2.16115	58168311		501	2.16103	456140	501	2.16135	59558235	501	2.161	62253446
502	2.16552	60818466	502	2.16538	577407	502	2.16547	55807830		502	2.16535	441016	502	2.16565	58192185	502	2.16532	59977588
503	2.16983	56454473	503	2.1697	554682	503	2.16978	56232005		503	2.16965	433669	503	2.16997	56836250	503	2.16962	58137070
504	2.17415	58015703	504	2.17402	549017	504	2.1741	55681273		504	2.17397	420238	504	2.17428	55568375	504	2.17393	58862236
505	2.17847	56342125	505	2.17833	529578	505	2.1784	53785461		505	2.17828	392952	505	2.17858	55599131	505	2.17825	57253923
506	2.18278	54916878	506	2.18263	529868	506	2.18272	51629152		506	2.1826	382787	506	2.1829	54487030	506	2.18257	56896143
507	2.18708	53271107	507	2.18695	524534	507	2.18703	52555857		507	2.1869	378738	507	2.18722	53240032	507	2.18688	56963366
508	2.1914	53880687	508	2.19128	522457	508	2.19135	52385094		508	2.19122	374052	508	2.19153	52455256	508	2.1912	55297179
509	2.19572	51567783	509	2.19558	501139	509	2.19565	51466295		509	2.19553	365397	509	2.19585	52151645	509	2.1955	54805117
510	2.20005	53026763	510	2.1999	503638	510	2.19997	50433382		510	2.19983	354047	510	2.20015	49727627	510	2.19982	53376756
511	2.20435	52645582	511	2.20422	492966	511	2.20428	49917939		511	2.20415	346766	511	2.20447	50461376	511	2.20413	51767749
512	2.20867	51144807	512	2.20852	487363	512	2.2086	49067880		512	2.20848	331130	512	2.2088	48949114	512	2.20845	52545345
513	2.21298	48259614	513	2.21283	467124	513	2.21292	47099084		513	2.2128	331676	513	2.21312	47844068	513	2.21275	51162933
514	2.2173	48382736	514	2.21715	460542	514	2.21723	47093392		514	2.21712	324401	514	2.21743	46441940	514	2.21707	49701823
515	2.22162	47913512	515	2.22147	455189	515	2.22155	45910653		515	2.22143	320829	515	2.22175	45839551	515	2.22138	50032364
516	2.22592	47737700	516	2.22578	448288	516	2.22585	46590943		516	2.22573	315995	516	2.22607	45115453	516	2.2257	48048565
517	2.23023	46706233	517	2.23008	449373	517	2.23017	43813153		517	2.23005	303319	517	2.23037	45027425	517	2.23002	46401181
518	2.23455	46558008	518	2.2344	447512	518	2.23448	44711544		518	2.23437	287742	518	2.23468	43291412	518	2.23432	44720675
519	2.23887	43946819	519	2.23872	465477	519	2.23878	43471652		519	2.23868	282143	519	2.239	43081092	519	2.23863	45381118
520	2.24317	43305494	520	2.24303	439798	520	2.2431	43202505		520	2.24298	285318	520	2.24332	42020624	520	2.24295	43994381
521	2.24748	42528162	521	2.24733	444798	521	2.24742	42581545		521	2.2473	277376	521	2.24762	41794019	521	2.24727	43127230
522	2.2518	42026823	522	2.25165	431975	522	2.25173	41593087		522	2.25162	280971	522	2.25193	38465300	522	2.25158	42298547
523	2.25612	42630757	523	2.25597	426652	523	2.25603	40632006		523	2.25593	267527	523	2.25625	38046556	523	2.2559	41166044
524	2.26043	40924999	524	2.26028	412421	524	2.26035	40337162		524	2.26025	261386	524	2.26057	39743532	524	2.2602	40885023
525	2.26473	39411490	525	2.2646	416455	525	2.26467	37880367		525	2.26455	252603	525	2.26487	37530428	525	2.26452	40767085
526	2.26907	39833746	526	2.26892	411905	526	2.26898	38413602		526	2.26887	249782	526	2.26918	36752930	526	2.26883	39867780
527	2.27337	39284961	527	2.27323	413139	527	2.27328	37328486		527	2.27318	250315	527	2.2735	36539264	527	2.27315	38986790
528	2.27768	36976244	528	2.27753	407470	528	2.2776	37579810		528	2.2775	242302	528	2.27782	35172322	528	2.27747	37692331
529	2.282	36541743	529	2.28185	401632	529	2.28192	36602739		529	2.2818	249105	529	2.28212	35794046	529	2.28177	37733275
530	2.2863	36180092	530	2.28617	402950	530	2.28623	37031408		530	2.28612	240330	530	2.28643	34758763	530	2.28608	35637200
531	2.29062	34862587	531	2.29048	383318	531	2.29055	36390346		531	2.29043	232912	531	2.29075	33785673	531	2.2904	36145129
532	2.29493	34912340	532	2.29478	379617	532	2.29487	34786382		532	2.29475	233594	532	2.29507	33634797	532	2.2947	35600823
533	2.29925	33587952	533	2.2991	379860	533	2.29918	33955671		533	2.29907	228783	533	2.29938	33536478	533	2.29902	34800923
534	2.30357	33750094	534	2.30342	373363	534	2.30348	33844395		534	2.30338	236074	534	2.3037	33185442	534	2.30333	34014010
535	2.30788	32665837	535	2.30773	370300	535	2.3078	33198080		535	2.30768	223211	535	2.308	32541755	535	2.30765	33268958
536	2.31218	33029422	536	2.31205	366787	536	2.31212	33236649		536	2.312	220506	536	2.31232	30690796	536	2.31197	33360387
537	2.3165	32055479	537	2.31635	360151	537	2.31643	32087971		537	2.31632	215464	537	2.31663	30295041	537	2.31628	31775927
538	2.32082	30744430	538	2.32067	358085	538	2.32075	32985706		538	2.32063	215786	538	2.32095	30046963	538	2.3206	31229295
539	2.32513	31011457	539	2.32498	350629	539	2.32505	31569140		539	2.32495	208021	539	2.32527	29367239	539	2.32492	31718378
540	2.32943	29678744	540	2.3293	355254	540	2.32937	30078812		540	2.32925	208734	540	2.32957	29449139	540	2.32923	30164737
541	2.33375	30004867	541	2.3336	349382	541	2.33368	30979779		541	2.33357	201692	541	2.33388	27971860	541	2.33355	29705769
542	2.33807	29136851	542	2.33792	347293	542	2.338	29697219		542	2.33788	200805	542	2.3382	28518189	542	2.33785	29626015
543	2.34238	28703355	543	2.34223	338751	543	2.3423	28513045		543	2.34218	203432	543	2.34252	27361820	543	2.34217	29015473
544	2.3467	28135964	544	2.34655	332765	544	2.34662	28332303		544	2.3465	199935	544	2.34683	27223469	544	2.34648	28248819
545	2.35102	28310227	545	2.35087	324348	545	2.35093	28563174		545	2.35082	194844	545	2.35113	26782269	545	2.3508	28113101
546	2.35532	27360903	546	2.35517	331235	546	2.35525	28157445		546	2.35513	195090	546	2.35545	26038341	546	2.35512	28821103
547	2.35963	27337331	547	2.35948	313815	547	2.35957	27723982		547	2.35945	194941	547	2.35977	25813318	547	2.35942	28213660
548	2.36395	26951481	548	2.3638	316695	548	2.36388	26195279		548	2.36377	195062	548	2.36407	25645189	548	2.36373	27500093
549	2.36825	26728260	549	2.36812	321298	549	2.3682	26607896		549	2.36807	192951	549	2.3684	25728361	549	2.36805	27306933
550	2.37257	26150352	550	2.37243	315409	550	2.3725	25945212		550	2.37238	195110	550	2.3727	25288521	550	2.37237	26368937
551	2.37688	25460347	551	2.37675	310131	551	2.37682	25623443		551	2.3767	193878	551	2.37702	24502272	551	2.37668	25233762
552	2.3812	24838232	552	2.38105	315959	552	2.38113	25182374		552	2.38102	189069	552	2.38133	24898629	552	2.38098	26003039
553	2.3855	24586808	553	2.38537	314224	553	2.38545	24311331		553	2.38532	185659	553	2.38565	23929071	553	2.3853	25241443
554	2.38982	24055148	554	2.38968	308825	554	2.38975	24569245		554	2.38963	186871	554	2.38995	24203862	554	2.38962	24088955
555	2.39413	24047277	555	2.39398	304006	555	2.39407	24080534		555	2.39395	180112	555	2.39427	23274915	555	2.39392	24411387
556	2.39845	23168017	556	2.3983	303889	556	2.39838	23717667		556	2.39827	177693	556	2.39858	23733056	556	2.39823	24391043
557	2.40275	22741032	557	2.40262	295954	557	2.4027	23583483		557	2.40258	178655	557	2.4029	22744349	557	2.40255	23436485
558	2.40707	22932490	558	2.40692	288983	558	2.407	23575816		558	2.40688	179383	558	2.40722	22025818	558	2.40687	23477318
559	2.41138	22598919	559	2.41123	295238	559	2.41132	22963199		559	2.4112	178345	559	2.41152	22330799	559	2.41118	23200147
560	2.41572	22635310	560	2.41555	305914	560	2.41563	22797314		560	2.41552	175624	560	2.41583	22258789	560	2.4155	23069624
561	2.42003	22043029	561	2.41987	295602	561	2.41995	22094460		561	2.41983	172839	561	2.42015	21670220	561	2.4198	22735509
562	2.42435	21136592	562	2.42418	294220	562	2.42427	21784778		562	2.42415	175241	562	2.42447	22272841	562	2.42412	22157154
563	2.42865	21361090	563	2.4285	288280	563	2.42858	21345455		563	2.42845	170171	563	2.42877	21842771	563	2.42843	22452472
564	2.43297	21582684	564	2.43282	290655	564	2.4329	20346450		564	2.43277	173241	564	2.43308	21395209	564	2.43275	21998657
565	2.43728	21037291	565	2.43712	289823	565	2.4372	20495074		565	2.43708	163444	565	2.4374	21157398	565	2.43705	21995260
566	2.4416	20232419	566	2.44143	280288	566	2.44152	20319857		566	2.44138	160266	566	2.44172	21282621	566	2.44137	21076772
567	2.44592	20730926	567	2.44575	290171	567	2.44583	20351579		567	2.4457	163198	567	2.44603	20206700	567	2.44568	21338499
568	2.45022	20047292	568	2.45007	280741	568	2.45015	20028095		568	2.45002	159646	568	2.45035	20770513	568	2.44998	21476384
569	2.45453	20418810	569	2.45438	284591	569	2.45447	19961803		569	2.45433	161609	569	2.45465	20282743	569	2.4543	21127485
570	2.45885	19893996	570	2.4587	274157	570	2.45877	19207908		570	2.45865	163142	570	2.45897	20040245	570	2.45862	21045293
571	2.46317	19749827	571	2.463	273955	571	2.46308	19598034		571	2.46297	159674	571	2.46328	19467238	571	2.46293	20177587
572	2.46748	19416418	572	2.46732	283435	572	2.4674	19009373		572	2.46727	154727	572	2.4676	19714281	572	2.46725	19474500
573	2.47178	19132647	573	2.47163	287478	573	2.4717	18721417		573	2.47158	155243	573	2.47192	19703919	573	2.47157	19721601
574	2.47633	18418	574	2.47618	7113	574	2.47625	20639		574	2.47613	6905	574	2.47645	19915	574	2.4761	19335
575	2.48065	18766	575	2.48048	6645	575	2.48057	18774		575	2.48043	6489	575	2.48077	18978	575	2.48042	19871
576	2.48495	18194	576	2.4848	6197	576	2.48487	18642		576	2.48475	6261	576	2.48508	17461	576	2.48473	18662
577	2.48927	17361	577	2.48912	6289	577	2.48918	18218		577	2.48907	6153	577	2.4894	17621	577	2.48905	18138
578	2.49358	17073	578	2.49342	6481	578	2.4935	17958		578	2.49338	6089	578	2.49372	17145	578	2.49335	18386
579	2.4979	16933	579	2.49775	6309	579	2.49782	17918		579	2.4977	5701	579	2.49803	17173	579	2.49767	18770
580	2.5022	16709	580	2.50205	6225	580	2.50213	17065		580	2.502	5997	580	2.50233	17714	580	2.50198	18126
581	2.50652	17353	581	2.50637	6169	581	2.50645	17029		581	2.50632	6237	581	2.50665	16561	581	2.50628	17129
582	2.51083	16301	582	2.51068	6385	582	2.51075	17393		582	2.51063	6053	582	2.51097	16601	582	2.51062	17193
583	2.51515	15640	583	2.515	6297	583	2.51507	16381		583	2.51493	5873	583	2.51527	15036	583	2.51492	15956
584	2.51947	15788	584	2.5193	6105	584	2.51938	15976		584	2.51927	5785	584	2.51958	15408	584	2.51923	16309
585	2.52378	14968	585	2.52362	5609	585	2.5237	15244		585	2.52357	5909	585	2.5239	15352	585	2.52355	15364
586	2.5281	15568	586	2.52793	5745	586	2.528	15532		586	2.52788	5961	586	2.52822	15784	586	2.52787	15204
587	2.5324	15100	587	2.53225	6105	587	2.53232	15600		587	2.5322	5621	587	2.53253	14148	587	2.53217	15924
588	2.53672	14632	588	2.53655	5965	588	2.53663	15208		588	2.5365	5817	588	2.53683	14404	588	2.53648	15084
589	2.54102	14192	589	2.54087	5821	589	2.54095	14952		589	2.54082	5901	589	2.54115	14736	589	2.5408	14768
590	2.54533	14752	590	2.54518	5873	590	2.54527	14964		590	2.54513	5657	590	2.54547	14272	590	2.54512	15056
591	2.54965	13923	591	2.5495	5849	591	2.54958	13939		591	2.54943	5877	591	2.54978	14360	591	2.54942	14232
592	2.55397	14776	592	2.5538	5729	592	2.55388	15168		592	2.55377	5713	592	2.5541	13527	592	2.55373	15076
593	2.55828	13563	593	2.55812	5857	593	2.5582	15000		593	2.55808	6049	593	2.55842	14660	593	2.55805	14636
594	2.5626	13911	594	2.56243	5312	594	2.56252	14800		594	2.5624	5973	594	2.56273	13727	594	2.56235	14576
595	2.5669	14007	595	2.56675	5933	595	2.56682	14756		595	2.56672	5365	595	2.56705	13283	595	2.56668	14376
596	2.57122	13587	596	2.57107	5713	596	2.57113	13903		596	2.57103	6013	596	2.57137	13467	596	2.571	14536
597	2.57553	13439	597	2.57537	5741	597	2.57545	14292		597	2.57535	5853	597	2.57568	13523	597	2.5753	14616
598	2.57985	13279	598	2.57968	5557	598	2.57977	14524		598	2.57965	5725	598	2.57998	14536	598	2.57962	13599
599	2.58417	13719	599	2.584	5725	599	2.58407	14508		599	2.58397	5621	599	2.5843	13463	599	2.58393	13443
600	2.58848	12815	600	2.58832	5741	600	2.58838	14376		600	2.58828	5993	600	2.58862	13571	600	2.58823	13271
601	2.59298	12747	601	2.59262	5509	601	2.5927	14011		601	2.5926	5713	601	2.59293	13595	601	2.59255	13471
602	2.59728	13587	602	2.59693	5781	602	2.59702	13935		602	2.59692	5725	602	2.59727	12851	602	2.59687	14075
603	2.6016	13059	603	2.60125	6089	603	2.60133	14232		603	2.60122	5873	603	2.60157	13415	603	2.60118	13583
604	2.60592	13275	604	2.60557	6117	604	2.60563	13595		604	2.60553	5449	604	2.60588	12415	604	2.6055	13707
605	2.61022	12811	605	2.60988	6097	605	2.60995	14536		605	2.60985	5533	605	2.6102	13159	605	2.60982	13475
606	2.61453	12647	606	2.61427	5633	606	2.61427	13491		606	2.61417	5621	606	2.61452	12531	606	2.61412	13535
607	2.61885	12895	607	2.61857	5797	607	2.61858	13819		607	2.61847	5725	607	2.61883	12807	607	2.61843	13171
608	2.62317	13235	608	2.62288	5441	608	2.6229	13603		608	2.62278	5893	608	2.62315	12719	608	2.62275	12879
609	2.62748	12599	609	2.6272	5897	609	2.6272	14035		609	2.6271	5857	609	2.62747	13203	609	2.62707	12899
610	2.6318	13135	610	2.6315	6221	610	2.63152	13627		610	2.63142	5877	610	2.63178	12763	610	2.63138	12735
611	2.63612	12831	611	2.63582	5713	611	2.63583	13419		611	2.63573	5833	611	2.6361	12995	611	2.63568	13363
612	2.64043	12771	612	2.64013	5757	612	2.64015	13247		612	2.64003	5965	612	2.6404	12039	612	2.64002	13487
613	2.64473	12459	613	2.64445	5913	613	2.64447	13771		613	2.64435	5721	613	2.64472	13163	613	2.64432	13211
614	2.64905	11714	614	2.64875	6093	614	2.64877	13103		614	2.64867	6013	614	2.64903	12735	614	2.64863	12471
615	2.65337	12531	615	2.65307	6093	615	2.65308	13183		615	2.65297	6013	615	2.65333	12819	615	2.65295	13187
616	2.65767	12339	616	2.65738	5965	616	2.6574	13727		616	2.65728	5989	616	2.65765	12971	616	2.65725	13467
617	2.66198	12739	617	2.6617	6265	617	2.66172	13371		617	2.6616	6041	617	2.66197	12687	617	2.66157	13079
618	2.6663	12391	618	2.66602	5821	618	2.66602	13003		618	2.66592	5909	618	2.66628	12843	618	2.66588	12927
619	2.67062	12815	619	2.67033	5845	619	2.67033	12859		619	2.67023	5737	619	2.67058	12795	619	2.67018	13047
620	2.67493	12419	620	2.67463	5801	620	2.67465	13195		620	2.67455	6305	620	2.6749	12823	620	2.67452	13187
621	2.67923	12359	621	2.67895	6273	621	2.67897	13099		621	2.67885	6125	621	2.67922	12611	621	2.67882	12963
622	2.68355	12419	622	2.68327	6461	622	2.68327	13275		622	2.68317	5769	622	2.68353	12535	622	2.68313	12947
623	2.68787	12207	623	2.68758	6605	623	2.68758	13719		623	2.68748	6157	623	2.68785	12843	623	2.68745	13003
624	2.69218	12287	624	2.69188	6097	624	2.6919	13023		624	2.6918	6073	624	2.69217	12987	624	2.69175	12607
625	2.69648	12359	625	2.6962	5909	625	2.69622	12751		625	2.6961	6485	625	2.69647	12135	625	2.69607	13123
626	2.7008	12395	626	2.70052	6025	626	2.70053	13043		626	2.70042	6189	626	2.70078	12995	626	2.70038	12395
627	2.70512	12667	627	2.70482	6093	627	2.70485	13123		627	2.70473	6277	627	2.7051	12635	627	2.7047	13035
628	2.70943	12099	628	2.70913	6185	628	2.70917	13395		628	2.70907	6385	628	2.70942	13171	628	2.70902	12567
629	2.71373	11850	629	2.71345	6669	629	2.71347	12591		629	2.71338	6357	629	2.71373	12671	629	2.71333	12499
630	2.71807	12103	630	2.71777	5781	630	2.71778	13243		630	2.7177	6353	630	2.71803	12827	630	2.71765	12579
631	2.72237	12071	631	2.72208	6453	631	2.7221	12819		631	2.722	6285	631	2.72235	12803	631	2.72197	13215
632	2.72668	12011	632	2.7264	6173	632	2.7264	13207		632	2.72632	6261	632	2.72667	12575	632	2.72627	13007
633	2.731	12255	633	2.73072	6129	633	2.73073	13779		633	2.73063	6265	633	2.73098	12327	633	2.73058	12199
634	2.73532	11582	634	2.73502	6493	634	2.73503	12447		634	2.73495	5925	634	2.73528	12367	634	2.7349	12679
635	2.73962	12239	635	2.73933	6337	635	2.73935	13235		635	2.73925	6441	635	2.7396	11606	635	2.73922	12487
636	2.74393	11995	636	2.74365	5817	636	2.74367	12591		636	2.74357	6461	636	2.74392	12051	636	2.74352	12071
637	2.74825	12435	637	2.74795	6145	637	2.74798	12795		637	2.74788	6073	637	2.74837	12347	637	2.74783	12911
638	2.75255	11902	638	2.75228	6065	638	2.75248	12719		638	2.7522	6277	638	2.75268	12547	638	2.75215	12847
639	2.75687	11890	639	2.75658	6257	639	2.7568	13179		639	2.7565	6313	639	2.75698	12483	639	2.75647	12575
640	2.76118	11710	640	2.7609	6393	640	2.7611	12647		640	2.76082	6661	640	2.7613	12351	640	2.76077	12955
641	2.7655	11670	641	2.76522	6113	641	2.76542	12271		641	2.76513	6733	641	2.76562	11562	641	2.76508	11930
642	2.76982	11250	642	2.76952	6421	642	2.76973	12003		642	2.76945	5821	642	2.76993	12483	642	2.7694	12547
643	2.77413	12111	643	2.77383	6677	643	2.77405	12459		643	2.77377	6509	643	2.77425	12655	643	2.77372	13027
644	2.77845	11830	644	2.77815	6209	644	2.77837	12847		644	2.77807	6609	644	2.77855	12143	644	2.77803	12635
645	2.78277	12171	645	2.78247	6293	645	2.78267	12447		645	2.78238	6317	645	2.78287	12263	645	2.78233	12459
646	2.78708	11418	646	2.78678	6605	646	2.80342	12483		646	2.78668	6697	646	2.78718	12027	646	2.78667	12363
647	2.7914	12307	647	2.79108	5913	647	2.80775	12551		647	2.79102	6009	647	2.7915	11534	647	2.79098	12819
648	2.7957	12223	648	2.79542	6661	648	2.81207	12227		648	2.79532	6221	648	2.7958	11894	648	2.7953	12503
649	2.80002	11110	649	2.79973	6341	649	2.81638	12907		649	2.79963	6409	649	2.80012	11670	649	2.7996	12131
650	2.80433	11758	650	2.80403	6593	650	2.8207	11910		650	2.80395	6229	650	2.80443	11602	650	2.80392	11951
651	2.80863	11778	651	2.80835	6721	651	2.82502	12711		651	2.80827	6229	651	2.80875	11634	651	2.80823	11754
652	2.81297	11358	652	2.81267	6513	652	2.82933	12043		652	2.81257	6109	652	2.81305	12299	652	2.81255	12707
653	2.81727	11582	653	2.81698	6797	653	2.83365	12171		653	2.81688	6313	653	2.81737	12087	653	2.81685	12175
654	2.82158	11798	654	2.82128	6121	654	2.83797	12855		654	2.8212	6457	654	2.82168	11862	654	2.82117	11462
655	2.8259	11078	655	2.8256	6401	655	2.84228	12423		655	2.8255	6837	655	2.826	11830	655	2.82548	12335
656	2.83022	12167	656	2.82992	6089	656	2.8466	12443		656	2.82982	6325	656	2.83032	11995	656	2.82978	11286
657	2.83452	11146	657	2.83423	6553	657	2.85092	12455		657	2.83413	6537	657	2.83462	11955	657	2.83412	12723
658	2.83883	11790	658	2.83855	6657	658	2.85522	12003		658	2.83845	6133	658	2.83893	11386	658	2.83842	11734
659	2.84315	10918	659	2.84285	6617	659	2.85955	12143		659	2.84277	6533	659	2.84325	11494	659	2.84273	12103
660	2.84747	11222	660	2.84717	6681	660	2.86385	12859		660	2.84708	6421	660	2.84757	11250	660	2.84705	11254
661	2.85178	11774	661	2.85148	6345	661	2.86817	12027		661	2.8514	6337	661	2.85188	11450	661	2.85137	11642
662	2.8561	11282	662	2.8558	6389	662	2.87248	12171		662	2.8557	6477	662	2.8562	11510	662	2.85567	11882
663	2.8604	11502	663	2.8601	7017	663	2.87678	12355		663	2.86002	5933	663	2.8605	12115	663	2.85998	11830
664	2.86473	10986	664	2.86442	6729	664	2.8811	12231		664	2.86433	6365	664	2.86482	11882	664	2.8643	11374
665	2.86905	11274	665	2.86873	6441	665	2.88542	12891		665	2.86865	6501	665	2.86913	11922	665	2.86862	11190
666	2.87337	12083	666	2.87305	6705	666	2.88973	12419		666	2.87297	6805	666	2.87345	11902	666	2.87293	11930
667	2.87767	11778	667	2.87737	6565	667	2.89405	12159		667	2.87727	6717	667	2.87775	11614	667	2.87725	12151
668	2.88198	11878	668	2.88168	6605	668	2.89835	12387		668	2.88158	6477	668	2.88207	10994	668	2.88155	12211
669	2.88632	11854	669	2.88598	7173	669	2.90267	12011		669	2.8859	6457	669	2.88638	11422	669	2.88587	11987
670	2.89063	11794	670	2.8903	6709	670	2.90698	12587		670	2.89022	6421	670	2.8907	11762	670	2.89018	11987
671	2.89493	11446	671	2.89462	7121	671	2.9113	11975		671	2.89453	6453	671	2.89502	11766	671	2.8945	11234
672	2.89925	11598	672	2.89893	6505	672	2.91562	12747		672	2.89885	6257	672	2.89932	11590	672	2.89882	11734
673	2.90357	12159	673	2.90323	6953	673	2.91992	11778		673	2.90317	7173	673	2.90363	11926	673	2.90312	12111
674	2.90787	11314	674	2.90755	6833	674	2.92423	11991		674	2.90748	6821	674	2.90795	11266	674	2.90743	11922
675	2.91218	12243	675	2.91187	6661	675	2.92855	11838		675	2.91178	6969	675	2.91225	11414	675	2.91175	12511
676	2.9165	11666	676	2.91618	6941	676	2.93287	11078		676	2.91612	6701	676	2.91658	11750	676	2.91607	11758
677	2.9208	11598	677	2.9205	6717	677	2.93718	12019		677	2.92043	6485	677	2.9209	11802	677	2.92037	12239
678	2.92513	11226	678	2.9248	6525	678	2.9415	12175		678	2.92475	6945	678	2.92522	11622	678	2.92468	11638
679	2.92943	11222	679	2.92912	6753	679	2.9458	11806		679	2.92907	6677	679	2.92952	11098	679	2.929	11562
680	2.93375	11354	680	2.93343	7165	680	2.95012	11686		680	2.93337	6813	680	2.93383	10982	680	2.93332	11782
681	2.93807	11422	681	2.93775	6953	681	2.95443	12167		681	2.93768	6881	681	2.93815	11422	681	2.93763	12051
682	2.94238	10806	682	2.94207	7093	682	2.95875	12243		682	2.942	6633	682	2.94247	11558	682	2.94195	12075
683	2.94668	11374	683	2.94638	6333	683	2.96307	11926		683	2.94632	6505	683	2.94677	11374	683	2.94625	12371
684	2.951	11290	684	2.95068	6781	684	2.96737	12255		684	2.95062	6397	684	2.95108	11510	684	2.95057	11846
685	2.95532	11246	685	2.955	7165	685	2.97168	11963		685	2.95493	6813	685	2.9554	11490	685	2.95488	12219
686	2.95963	11162	686	2.95932	6665	686	2.976	12159		686	2.95925	6805	686	2.95972	11254	686	2.9592	11738
687	2.96393	11414	687	2.96362	7077	687	2.98032	11218		687	2.96357	6905	687	2.96402	11458	687	2.9635	11959
688	2.96825	11662	688	2.96793	6853	688	2.98462	11638		688	2.96787	6753	688	2.96833	11214	688	2.96782	11566
689	2.97257	11506	689	2.97225	6713	689	2.98893	11526		689	2.97218	6489	689	2.97265	11634	689	2.97213	11226
690	2.97688	11210	690	2.97657	6737	690	2.99325	11802		690	2.9765	6529	690	2.97697	11134	690	2.97645	11910
691	2.9812	11490	691	2.98088	6933	691	2.99757	11830		691	2.98082	6605	691	2.98128	11402	691	2.98077	12043
692	2.9855	11654	692	2.9852	6897	692	3.00187	11842		692	2.98513	6637	692	2.98558	11318	692	2.98508	12135
693	2.98982	10778	693	2.9895	7153	693	3.0062	12347		693	2.98945	6829	693	2.9899	11586	693	2.98938	11230
694	2.99413	10722	694	2.99382	6669	694	3.0105	11238		694	2.99377	6993	694	2.99422	11466	694	2.9937	11422
695	2.99845	11418	695	2.99813	6801	695	3.01482	11110		695	2.99807	6761	695	2.99853	11170	695	2.99802	11266
696	3.00275	10426	696	3.00243	6973	696	3.01913	11626		696	3.00238	7249	696	3.00285	11690	696	3.00232	11358
697	3.00707	11482	697	3.00675	6893	697	3.02345	11550		697	3.0067	6821	697	3.00717	11650	697	3.00665	11550
698	3.01138	11242	698	3.01107	7061	698	3.02775	11702		698	3.011	7237	698	3.01147	11710	698	3.01097	12343
699	3.0157	11338	699	3.01538	7373	699	3.03207	11030		699	3.01533	7241	699	3.01578	10878	699	3.01527	11782
700	3.02002	11166	700	3.0197	6869	700	3.03638	11798		700	3.01963	6993	700	3.0201	10950	700	3.01958	11963
701	3.02433	11034	701	3.02402	6753	701	3.0407	11806		701	3.02395	7117	701	3.02442	10602	701	3.0239	11078
702	3.02865	10826	702	3.02833	7357	702	3.045	11090		702	3.02825	7137	702	3.02872	10850	702	3.02822	11390
703	3.03297	10890	703	3.03263	6789	703	3.04932	11122		703	3.03257	7221	703	3.03303	10970	703	3.03253	11662
704	3.03728	11422	704	3.03695	6677	704	3.05363	11798		704	3.03688	6729	704	3.03735	11298	704	3.03683	11546
705	3.0416	10866	705	3.04127	6641	705	3.05795	11294		705	3.0412	6657	705	3.04167	11250	705	3.04115	12135
706	3.0459	11394	706	3.0456	6985	706	3.06227	11498		706	3.04552	6873	706	3.04597	10746	706	3.04547	11002
707	3.05022	10806	707	3.0499	7233	707	3.06657	11498		707	3.04983	7145	707	3.05028	11234	707	3.04977	11066
708	3.05453	10582	708	3.05422	6793	708	3.07088	11474		708	3.05415	6513	708	3.0546	10826	708	3.05408	11022
709	3.05885	11102	709	3.05853	6849	709	3.0752	12299		709	3.05845	6905	709	3.05892	11514	709	3.0584	11598
710	3.06317	11174	710	3.06285	6793	710	3.07952	10930		710	3.06277	6565	710	3.06323	10582	710	3.06272	11206
711	3.06747	11262	711	3.06715	6661	711	3.08383	11482		711	3.06708	7025	711	3.06755	11314	711	3.06703	11458
712	3.07178	10690	712	3.07147	6665	712	3.08815	11286		712	3.0714	6869	712	3.07187	11242	712	3.07133	11826
713	3.0761	11154	713	3.07578	7149	713	3.09245	11458		713	3.07572	7297	713	3.07618	11786	713	3.07565	11134
714	3.08042	10974	714	3.0801	6757	714	3.09677	10930		714	3.08003	7285	714	3.0805	11242	714	3.07997	11610
715	3.08472	11250	715	3.08442	7253	715	3.10108	11562		715	3.08433	6713	715	3.0848	11430	715	3.08428	11150
716	3.08903	11042	716	3.08873	7233	716	3.10538	11846		716	3.08865	6725	716	3.08912	11134	716	3.0886	11078
717	3.09335	10994	717	3.09305	7189	717	3.1097	11782		717	3.09297	6509	717	3.09343	11266	717	3.0929	11690
718	3.09767	11078	718	3.09735	7277	718	3.11402	10898		718	3.09728	6833	718	3.09775	10670	718	3.09722	11190
719	3.10198	10714	719	3.10167	7521	719	3.11833	11546		719	3.1016	6745	719	3.10207	10890	719	3.10153	11246
720	3.10628	10534	720	3.10598	7321	720	3.12263	11690		720	3.1059	7085	720	3.10637	10958	720	3.10585	11694
721	3.1106	11106	721	3.1103	7349	721	3.12695	11254		721	3.11022	6713	721	3.11068	10890	721	3.11015	11670
722	3.11492	10546	722	3.1146	6881	722	3.13127	11550		722	3.11453	7353	722	3.115	11418	722	3.11447	11930
723	3.11922	10846	723	3.11892	6717	723	3.13558	11898		723	3.11885	7145	723	3.1193	10790	723	3.11878	11654
724	3.12353	11326	724	3.12323	7009	724	3.13988	11426		724	3.12315	6917	724	3.12362	10994	724	3.1231	11298
725	3.12785	10506	725	3.12755	7357	725	3.1442	11118		725	3.12747	7245	725	3.12793	11430	725	3.12742	11810
726	3.13217	10694	726	3.13187	6793	726	3.14852	11410		726	3.13178	7449	726	3.13225	11482	726	3.13172	11818
727	3.13648	11826	727	3.13617	7189	727	3.15283	11670		727	3.1361	7205	727	3.13657	11350	727	3.13603	11926
728	3.1408	11182	728	3.14048	7077	728	3.15715	11002		728	3.14042	7501	728	3.14087	11078	728	3.14035	11546
729	3.1451	10994	729	3.1448	6937	729	3.16145	10790		729	3.14472	7345	729	3.14518	11578	729	3.14465	11890
730	3.14942	11138	730	3.1491	7317	730	3.16577	12107		730	3.14903	6753	730	3.1495	11114	730	3.14897	11650
731	3.15373	10446	731	3.15342	6937	731	3.17008	11702		731	3.15335	7709	731	3.15382	10802	731	3.15328	11142
732	3.15805	11398	732	3.15773	6941	732	3.1744	11070		732	3.15767	7469	732	3.15813	10742	732	3.1576	11718
733	3.16237	10458	733	3.16205	7233	733	3.17872	11318		733	3.16198	6893	733	3.16245	11330	733	3.16192	11999
734	3.16668	11122	734	3.16637	7601	734	3.18303	11842		734	3.1663	7717	734	3.16675	11718	734	3.16622	11530
735	3.171	11070	735	3.17067	7153	735	3.18735	11590		735	3.1706	8029	735	3.17107	11554	735	3.17053	11090
736	3.17532	10578	736	3.17498	7369	736	3.19165	11286		736	3.17492	7293	736	3.17537	11346	736	3.17485	11947
737	3.17963	11274	737	3.1793	7369	737	3.19597	11971		737	3.17923	7657	737	3.1797	10722	737	3.17917	11530
738	3.18397	11114	738	3.18362	7337	738	3.20028	11718		738	3.18355	7937	738	3.184	10994	738	3.18348	11558
739	3.18828	11118	739	3.18793	7685	739	3.2046	11422		739	3.18785	7553	739	3.18832	11210	739	3.18778	11590
740	3.19258	10614	740	3.19225	7613	740	3.2089	11914		740	3.19217	7893	740	3.19263	11130	740	3.19212	11194
741	3.1969	11318	741	3.19657	7745	741	3.21322	11414		741	3.19648	7941	741	3.19693	10862	741	3.19642	11786
742	3.20122	11394	742	3.20087	7925	742	3.21753	12611		742	3.2008	7649	742	3.20125	11042	742	3.20073	11602
743	3.20552	10946	743	3.20518	7557	743	3.22183	11991		743	3.20512	8045	743	3.20557	11582	743	3.20505	11510
744	3.20983	11514	744	3.2095	7557	744	3.22615	11987		744	3.20943	7757	744	3.20987	11902	744	3.20937	11474
745	3.21415	11070	745	3.2138	7437	745	3.23047	11778		745	3.21375	7321	745	3.21418	11034	745	3.21367	11386
746	3.21847	11630	746	3.21812	7517	746	3.23478	11610		746	3.21807	7617	746	3.2185	11714	746	3.21798	11882
747	3.22278	10842	747	3.22243	7401	747	3.2391	11186		747	3.22238	7465	747	3.22282	11182	747	3.22232	11734
748	3.2271	11022	748	3.22675	7553	748	3.2434	12443		748	3.22668	7697	748	3.22713	12155	748	3.22663	11634
749	3.2314	11234	749	3.23107	7709	749	3.24772	11646		749	3.231	7957	749	3.23143	11122	749	3.23095	11854
750	3.23572	11482	750	3.23538	7521	750	3.25203	11650		750	3.23532	8077	750	3.23575	11750	750	3.23527	11846
751	3.24003	10970	751	3.2397	8113	751	3.25633	11826		751	3.23963	8209	751	3.24007	11862	751	3.23957	11534
752	3.24435	10826	752	3.244	7929	752	3.26065	11534		752	3.24393	7985	752	3.24438	11462	752	3.24388	11730
753	3.24865	11222	753	3.24832	7793	753	3.26497	12071		753	3.24825	8141	753	3.2487	11622	753	3.2482	11470
754	3.25297	11558	754	3.25263	8261	754	3.26928	11858		754	3.25257	7569	754	3.253	11678	754	3.25252	12695
755	3.25728	11062	755	3.25693	7717	755	3.2736	11890		755	3.25688	7949	755	3.25732	11702	755	3.25682	12091
756	3.2616	10838	756	3.26125	7837	756	3.2779	11598		756	3.2612	8465	756	3.26163	11642	756	3.26113	12043
757	3.26592	11142	757	3.26557	7973	757	3.28222	11786		757	3.2655	8125	757	3.26595	11526	757	3.26545	12119
758	3.27022	11270	758	3.26988	7685	758	3.28653	12123		758	3.26982	8545	758	3.27027	11991	758	3.26977	11995
759	3.27453	11194	759	3.27418	8073	759	3.29085	11670		759	3.27413	8269	759	3.27457	11999	759	3.27408	12011
760	3.27885	10186	760	3.2785	7705	760	3.29515	11967		760	3.27843	8573	760	3.27888	11638	760	3.2784	12075
761	3.28317	11322	761	3.28282	8109	761	3.29947	11570		761	3.28277	7853	761	3.2832	11534	761	3.2827	11618
762	3.28748	11822	762	3.28713	8653	762	3.30378	12319		762	3.28707	8385	762	3.28752	11826	762	3.28702	11930
763	3.2918	11426	763	3.29145	8181	763	3.3081	12247		763	3.29138	8213	763	3.29183	11810	763	3.29133	11790
764	3.29612	10918	764	3.29575	8313	764	3.31242	12679		764	3.2957	8061	764	3.29613	11602	764	3.29565	11722
765	3.30043	11462	765	3.30007	7841	765	3.31672	11963		765	3.30002	8145	765	3.30045	11510	765	3.29997	11866
766	3.30473	11094	766	3.30438	8053	766	3.32103	11906		766	3.30433	8157	766	3.30477	11826	766	3.30428	11842
767	3.30905	11270	767	3.3087	8225	767	3.32535	12003		767	3.30865	8233	767	3.30908	12063	767	3.3086	11943
768	3.31337	11638	768	3.31302	8133	768	3.32967	11947		768	3.31295	8673	768	3.31338	12015	768	3.3129	11738
769	3.31768	11046	769	3.31733	8041	769	3.33398	11686		769	3.31727	7969	769	3.3177	11426	769	3.31722	11894
770	3.322	10862	770	3.32165	9009	770	3.3383	12039		770	3.32158	8585	770	3.32203	11570	770	3.32152	12051
771	3.3263	11294	771	3.32595	8425	771	3.3426	11638		771	3.32588	8205	771	3.32635	11330	771	3.32583	11682
772	3.33062	10858	772	3.33027	8373	772	3.34692	11594		772	3.3302	8477	772	3.33065	11378	772	3.33015	11918
773	3.33493	11934	773	3.33458	8293	773	3.35123	11478		773	3.33452	8809	773	3.33497	11890	773	3.33447	11790
774	3.33925	11478	774	3.3389	8101	774	3.35555	12075		774	3.33883	8461	774	3.33928	11902	774	3.33878	12075
775	3.34357	10930	775	3.3432	8189	775	3.35985	11634		775	3.34313	8501	775	3.3436	11842	775	3.34308	11910
776	3.34788	11406	776	3.34752	8601	776	3.36417	11522		776	3.34747	7837	776	3.3479	11218	776	3.3474	12063
777	3.3522	11146	777	3.35183	8313	777	3.36848	11782		777	3.35177	8389	777	3.35223	11798	777	3.35172	12127
778	3.3565	12067	778	3.35613	7901	778	3.3728	12143		778	3.35608	8193	778	3.35653	11850	778	3.35603	11562
779	3.36082	11422	779	3.36045	8489	779	3.3771	12359		779	3.3604	8653	779	3.36085	11666	779	3.36035	11446
780	3.36513	11967	780	3.36477	8237	780	3.38142	12423		780	3.36472	8573	780	3.36517	11394	780	3.36465	12011
781	3.36945	11742	781	3.36908	8201	781	3.38573	12663		781	3.36903	8421	781	3.36948	11502	781	3.36897	11918
782	3.37375	11434	782	3.3734	8177	782	3.39005	12311		782	3.37335	8369	782	3.37378	11670	782	3.37328	11750
783	3.37807	11878	783	3.37772	8089	783	3.39435	12151		783	3.37767	7961	783	3.3781	11586	783	3.3776	12403
784	3.38238	10810	784	3.38202	7921	784	3.39868	12631		784	3.38197	8165	784	3.38242	11610	784	3.38192	11186
785	3.3867	11482	785	3.38633	7873	785	3.40298	11794		785	3.38628	8105	785	3.38672	11794	785	3.38622	11746
786	3.39102	10642	786	3.39065	7873	786	3.4073	11818		786	3.3906	8821	786	3.39103	11971	786	3.39053	11502
787	3.39533	12051	787	3.39495	8449	787	3.41162	11006		787	3.39492	8085	787	3.39537	11182	787	3.39485	11670
788	3.39965	10830	788	3.39927	8373	788	3.41593	11186		788	3.39922	8333	788	3.39968	11730	788	3.39917	11762
789	3.40395	11350	789	3.40358	8077	789	3.42023	11754		789	3.40353	8117	789	3.404	11682	789	3.40347	11558
790	3.40827	11190	790	3.4079	8401	790	3.42455	11830		790	3.40785	9422	790	3.40832	11154	790	3.40778	11710
791	3.41258	11258	791	3.41222	7449	791	3.42887	11034		791	3.41217	8317	791	3.41265	11534	791	3.4121	11554
792	3.4169	11198	792	3.41652	7829	792	3.43318	11738		792	3.41647	7677	792	3.41695	10522	792	3.41642	11802
793	3.42122	10978	793	3.42085	8337	793	3.4375	11510		793	3.42078	8401	793	3.42127	11082	793	3.42073	11570
794	3.42553	10974	794	3.42515	8561	794	3.4418	11734		794	3.4251	8289	794	3.42558	11502	794	3.42505	11690
795	3.42983	10962	795	3.42947	8061	795	3.44612	11142		795	3.42942	8389	795	3.4299	11554	795	3.42937	11310
796	3.43415	10466	796	3.43377	8069	796	3.45043	11818		796	3.43373	8173	796	3.4342	11650	796	3.43368	11426
797	3.43847	10314	797	3.4381	7753	797	3.45475	11558		797	3.43805	8417	797	3.43852	11418	797	3.43798	11790
798	3.44277	11310	798	3.4424	8169	798	3.45907	10950		798	3.44235	8369	798	3.44283	10926	798	3.4423	11306
799	3.44708	10806	799	3.44672	8069	799	3.46337	11530		799	3.44667	8281	799	3.44715	11446	799	3.44663	11650
800	3.4514	10626	800	3.45103	7721	800	3.46768	11574		800	3.45098	8649	800	3.45145	10394	800	3.45095	11502
801	3.4557	10870	801	3.45533	8057	801	3.472	11142		801	3.4553	8141	801	3.45577	10782	801	3.45525	11162
802	3.46002	10758	802	3.45965	8381	802	3.47632	11338		802	3.45962	7957	802	3.46008	11426	802	3.45957	10938
803	3.46433	10654	803	3.46397	8189	803	3.48063	11138		803	3.46393	8357	803	3.4644	11182	803	3.46388	11842
804	3.46865	11054	804	3.46828	8229	804	3.48495	11506		804	3.46823	7957	804	3.46872	11646	804	3.46818	11438
805	3.47295	11070	805	3.4726	8089	805	3.48925	10994		805	3.47255	7909	805	3.47302	10798	805	3.4725	11034
806	3.47728	10594	806	3.47692	7941	806	3.49357	10978		806	3.47687	7713	806	3.47733	11214	806	3.47682	11050
807	3.4816	11206	807	3.48123	8273	807	3.49788	11182		807	3.48117	8629	807	3.48165	11186	807	3.48113	11390
808	3.48592	10686	808	3.48553	7401	808	3.5022	11130		808	3.48548	7501	808	3.48597	10446	808	3.48545	11534
809	3.49022	9966	809	3.48985	7973	809	3.5065	11510		809	3.4898	7845	809	3.49028	10566	809	3.48975	11458
810	3.49453	11010	810	3.49417	8089	810	3.51082	10926		810	3.49412	7597	810	3.4946	11046	810	3.49407	10914
811	3.49885	10534	811	3.49848	7685	811	3.51513	11746		811	3.49842	7981	811	3.4989	11234	811	3.49838	11158
812	3.50317	10858	812	3.5028	7849	812	3.51943	11238		812	3.50275	7989	812	3.50322	11082	812	3.5027	11198
813	3.50747	10590	813	3.5071	7945	813	3.52377	11498		813	3.50707	7941	813	3.50753	11510	813	3.50702	11426
814	3.51178	10638	814	3.51142	8417	814	3.52807	11454		814	3.51137	8013	814	3.51185	11326	814	3.51132	11358
815	3.5161	10482	815	3.51573	8145	815	3.53238	11758		815	3.51568	7825	815	3.51617	11178	815	3.51563	11170
816	3.52042	10538	816	3.52005	8025	816	3.5367	11554		816	3.52	8093	816	3.52047	11186	816	3.51995	11738
817	3.52472	10622	817	3.52435	8705	817	3.54102	12123		817	3.52432	7929	817	3.52478	10798	817	3.52427	11206
818	3.52903	10210	818	3.52867	7673	818	3.54533	11086		818	3.52863	8037	818	3.5291	10278	818	3.52858	11522
819	3.53335	11006	819	3.53298	7905	819	3.54965	11082		819	3.53293	8277	819	3.53342	10706	819	3.5329	11250
820	3.53767	10450	820	3.5373	8341	820	3.55395	11378		820	3.53725	8113	820	3.53772	10858	820	3.5372	11818
821	3.54197	10950	821	3.5416	8061	821	3.55827	11306		821	3.54157	7857	821	3.54203	10774	821	3.54152	11118
822	3.54628	10758	822	3.54592	8301	822	3.56258	11254		822	3.54587	8049	822	3.54635	10382	822	3.54583	11466
823	3.5506	11134	823	3.55023	8273	823	3.5669	10898		823	3.55018	8157	823	3.55067	10466	823	3.55013	11066
824	3.55492	10686	824	3.55455	8153	824	3.5712	11298		824	3.5545	8077	824	3.55497	10726	824	3.55445	11218
825	3.55922	10530	825	3.55887	8121	825	3.57552	10986		825	3.55882	8157	825	3.55928	10802	825	3.55877	10942
826	3.56355	11166	826	3.56318	8133	826	3.57983	11750		826	3.56313	7985	826	3.5636	10934	826	3.56307	10930
827	3.56785	11346	827	3.56748	7925	827	3.58415	11006		827	3.56743	8237	827	3.56792	10938	827	3.56738	10790
828	3.57217	11286	828	3.5718	7941	828	3.58845	11174		828	3.57175	8245	828	3.57223	10558	828	3.5717	11478
829	3.57647	10654	829	3.57612	8221	829	3.59277	11298		829	3.57607	8313	829	3.57655	11030	829	3.57602	11466
830	3.5808	10962	830	3.58043	7621	830	3.59708	11762		830	3.58038	8593	830	3.58085	10734	830	3.58033	11150
831	3.5851	10858	831	3.58475	8329	831	3.6014	10790		831	3.5847	7933	831	3.58517	11010	831	3.58465	10970
832	3.58942	10706	832	3.58907	7969	832	3.6057	11318		832	3.58902	8081	832	3.58948	10702	832	3.58895	11090
833	3.59373	10586	833	3.59337	8169	833	3.61002	11502		833	3.59332	7493	833	3.59378	10814	833	3.59328	11178
834	3.59805	10186	834	3.59768	7941	834	3.61433	10426		834	3.59763	7533	834	3.5981	10774	834	3.59758	10742
835	3.60237	11050	835	3.602	7985	835	3.61865	11474		835	3.60195	8025	835	3.60242	10478	835	3.6019	11334
836	3.60667	10870	836	3.60632	7857	836	3.62297	11534		836	3.60625	8109	836	3.60673	10870	836	3.60622	10698
837	3.61098	9966	837	3.61062	7853	837	3.62728	11526		837	3.61057	8053	837	3.61105	10978	837	3.61052	10946
838	3.6153	10546	838	3.61493	7877	838	3.63158	11098		838	3.61488	8397	838	3.61537	11290	838	3.61483	10842
839	3.61962	10822	839	3.61925	8597	839	3.6359	11482		839	3.6192	8573	839	3.61967	10662	839	3.61915	11238
840	3.62392	10298	840	3.62357	8521	840	3.64022	10906		840	3.62352	8333	840	3.62398	11046	840	3.62347	10962
841	3.62823	11126	841	3.62788	8173	841	3.64453	11094		841	3.62782	7817	841	3.6283	10686	841	3.62778	10786
842	3.63255	10514	842	3.6322	8045	842	3.64885	10758		842	3.63238	8269	842	3.6326	10726	842	3.63208	10926
843	3.63687	10426	843	3.6365	8361	843	3.65315	10882		843	3.6367	7629	843	3.63692	10894	843	3.6364	11262
844	3.64118	10638	844	3.64082	8189	844	3.65747	10574		844	3.641	7769	844	3.64123	10998	844	3.64072	10594
845	3.64548	10910	845	3.64513	7861	845	3.66178	11130		845	3.64532	8313	845	3.64555	10834	845	3.64503	10886
846	3.6498	10594	846	3.64945	8273	846	3.66608	10590		846	3.64963	8033	846	3.64987	10526	846	3.64935	10790
847	3.65412	10774	847	3.65375	8145	847	3.6704	11074		847	3.65393	8149	847	3.65418	10142	847	3.65365	10658
848	3.65843	10938	848	3.65807	8393	848	3.67472	11378		848	3.65825	8093	848	3.65848	11122	848	3.65797	10758
849	3.66275	10994	849	3.66238	8217	849	3.67903	11142		849	3.66257	8029	849	3.6628	10838	849	3.66228	10694
850	3.66707	10342	850	3.66668	7685	850	3.68335	10762		850	3.66687	8461	850	3.66712	10614	850	3.6666	10086
851	3.67137	10914	851	3.67102	7933	851	3.68767	10966		851	3.6712	8585	851	3.67143	10870	851	3.67092	10126
852	3.67568	9990	852	3.67532	8217	852	3.69198	11226		852	3.67552	8589	852	3.67575	10398	852	3.67523	10646
853	3.68	10434	853	3.67963	7921	853	3.6963	11054		853	3.67982	8617	853	3.68007	11214	853	3.67953	11142
854	3.6843	10770	854	3.68395	8225	854	3.7006	11342		854	3.68413	8269	854	3.68437	10898	854	3.68385	11142
855	3.68862	10726	855	3.68827	8089	855	3.70492	11486		855	3.68845	8461	855	3.68868	10850	855	3.68817	10738
856	3.6932	10666	856	3.69257	7825	856	3.70923	11746		856	3.69277	8081	856	3.693	11222	856	3.69248	10426
857	3.6975	10618	857	3.6969	8137	857	3.71355	12175		857	3.69707	7817	857	3.6973	11282	857	3.69678	11230
858	3.70183	10334	858	3.70122	8037	858	3.71785	13283		858	3.70138	8257	858	3.70162	11066	858	3.7011	10870
859	3.70613	11474	859	3.70553	9350	859	3.72217	12379		859	3.7057	8357	859	3.70593	11254	859	3.70542	11274
860	3.71045	11918	860	3.70983	8525	860	3.72648	14516		860	3.71	8457	860	3.71025	11282	860	3.70973	11618
861	3.71475	11574	861	3.71418	7889	861	3.73078	16333		861	3.71432	7953	861	3.71457	11718	861	3.71405	10870
862	3.71908	11854	862	3.71852	8565	862	3.7351	15976		862	3.71863	8645	862	3.71888	12383	862	3.71837	11362
863	3.72338	12359	863	3.72282	8173	863	3.73942	17289		863	3.72295	8393	863	3.7232	13363	863	3.72267	12407
864	3.7277	13583	864	3.72713	8313	864	3.74373	17505		864	3.72727	8501	864	3.7275	13651	864	3.72698	12387
865	3.73202	13559	865	3.73145	8693	865	3.74805	18242		865	3.73157	8293	865	3.73182	15228	865	3.7313	13551
866	3.73633	14472	866	3.73577	8921	866	3.75237	17842		866	3.73588	8445	866	3.73613	16008	866	3.7356	14188
867	3.74065	15776	867	3.74008	8713	867	3.75667	16777		867	3.7402	9013	867	3.74045	16381	867	3.73993	14424
868	3.74497	15356	868	3.7444	8401	868	3.76098	16817		868	3.74452	8453	868	3.74475	16529	868	3.74423	15700
869	3.74927	16265	869	3.74872	8081	869	3.7653	15860		869	3.74883	9013	869	3.74907	16221	869	3.74855	16829
870	3.75358	15356	870	3.75302	8737	870	3.76962	16633		870	3.75313	8565	870	3.75338	17842	870	3.75287	16597
871	3.7579	16949	871	3.75733	8833	871	3.77392	16477		871	3.75745	8197	871	3.7577	16713	871	3.75718	17850
872	3.7622	16753	872	3.76165	9241	872	3.77823	16741		872	3.76177	8681	872	3.76202	16793	872	3.7615	16809
873	3.76652	16008	873	3.76595	8653	873	3.78255	15700		873	3.76608	9009	873	3.76632	16805	873	3.7658	16753
874	3.77083	16033	874	3.77027	8749	874	3.78687	14920		874	3.7704	8513	874	3.77063	16041	874	3.77012	16033
875	3.77515	15816	875	3.77458	8449	875	3.79118	14940		875	3.7747	8801	875	3.77495	15768	875	3.77443	16393
876	3.77947	14692	876	3.7789	8561	876	3.7955	14796		876	3.77902	8709	876	3.77925	15316	876	3.77873	16057
877	3.78377	15284	877	3.78322	8389	877	3.7998	13955		877	3.78333	9077	877	3.78357	15056	877	3.78305	15980
878	3.78808	14692	878	3.78753	8289	878	3.80412	14568		878	3.78765	8393	878	3.78788	13863	878	3.78758	14952
879	3.7924	15304	879	3.79183	8501	879	3.80843	13367		879	3.79195	8649	879	3.7922	13915	879	3.79188	15872
880	3.79672	14396	880	3.79615	8469	880	3.81275	13959		880	3.79627	8701	880	3.7965	13875	880	3.7962	14676
881	3.80103	14132	881	3.80047	9338	881	3.81705	13531		881	3.80058	9217	881	3.80082	14244	881	3.80052	13991
882	3.80535	12847	882	3.80478	8985	882	3.82137	13403		882	3.8049	7997	882	3.80513	13651	882	3.80482	14272
883	3.80967	13167	883	3.80908	9077	883	3.82568	13871		883	3.8092	8821	883	3.80945	13263	883	3.80913	13651
884	3.81397	13639	884	3.8134	8969	884	3.82998	12391		884	3.81352	9434	884	3.81377	12903	884	3.81345	13455
885	3.81828	12491	885	3.81773	8953	885	3.8343	12735		885	3.81785	9121	885	3.81808	12619	885	3.81777	13751
886	3.8226	12263	886	3.82203	8453	886	3.83862	13199		886	3.82215	9113	886	3.82238	12831	886	3.82207	13703
887	3.82692	11470	887	3.82635	9246	887	3.84293	12951		887	3.82647	8417	887	3.8267	12119	887	3.82638	13539
888	3.83122	12119	888	3.83067	8897	888	3.84725	12891		888	3.83078	8853	888	3.83102	12767	888	3.8307	13495
889	3.83553	11630	889	3.83497	8665	889	3.85157	12291		889	3.83508	9117	889	3.83532	12187	889	3.83502	13287
890	3.83985	12335	890	3.83928	9045	890	3.85587	12015		890	3.8394	8933	890	3.83963	12223	890	3.83932	13519
891	3.84417	11890	891	3.8436	8785	891	3.8602	12151		891	3.84372	8745	891	3.84395	12403	891	3.84363	11983
892	3.84847	12371	892	3.84792	9057	892	3.8645	12771		892	3.84803	9013	892	3.84827	12395	892	3.84795	12947
893	3.85278	11270	893	3.85223	9201	893	3.86882	12071		893	3.85233	9406	893	3.85263	12591	893	3.85227	12583
894	3.8571	11943	894	3.85655	9221	894	3.87313	12503		894	3.85665	9013	894	3.85695	11870	894	3.85658	12235
895	3.8614	12431	895	3.86085	9730	895	3.87743	12415		895	3.86097	8841	895	3.86125	12335	895	3.8609	11634
896	3.86573	12351	896	3.86517	8569	896	3.88177	12299		896	3.86528	9125	896	3.86557	11963	896	3.8652	12347
897	3.87003	12183	897	3.86947	9009	897	3.88607	12279		897	3.86958	8805	897	3.86988	12063	897	3.86952	11738
898	3.87435	11626	898	3.8738	9366	898	3.89038	11498		898	3.8739	9157	898	3.8742	11838	898	3.87383	11766
899	3.87867	11394	899	3.8781	9069	899	3.8947	11574		899	3.87822	9185	899	3.87852	12067	899	3.87815	12051
900	3.88298	11578	900	3.88242	8541	900	3.89902	11922		900	3.88253	8733	900	3.88283	11971	900	3.88247	11762
901	3.88728	12135	901	3.88673	8793	901	3.90332	12619		901	3.88685	8669	901	3.88713	11170	901	3.88677	11706
902	3.8916	11378	902	3.89105	9237	902	3.90763	11786		902	3.89115	8789	902	3.89145	11734	902	3.89108	11890
903	3.89592	11987	903	3.89537	8705	903	3.91195	11478		903	3.89547	9053	903	3.89577	11458	903	3.8954	11991
904	3.90023	11290	904	3.89968	9141	904	3.91625	12151		904	3.89978	8265	904	3.90008	11870	904	3.89972	11622
905	3.90453	11562	905	3.90398	8705	905	3.92057	12355		905	3.9041	9362	905	3.90438	11214	905	3.90403	11482
906	3.90885	11642	906	3.9083	9173	906	3.92488	12255		906	3.9084	9354	906	3.9087	11130	906	3.90833	11866
907	3.91317	11402	907	3.91262	9386	907	3.9292	12567		907	3.91272	9470	907	3.91302	11250	907	3.91265	12131
908	3.91748	11602	908	3.91693	9157	908	3.93352	12011		908	3.91703	9398	908	3.91733	11254	908	3.91697	11066
909	3.9218	12011	909	3.92125	9334	909	3.93783	11570		909	3.92135	8653	909	3.92163	10990	909	3.92128	11594
910	3.92612	11566	910	3.92557	9033	910	3.94215	11754		910	3.92567	8429	910	3.92595	12395	910	3.92558	12167
911	3.93042	11254	911	3.92987	9270	911	3.94647	11722		911	3.92997	9001	911	3.93027	11534	911	3.9299	11674
912	3.93473	11386	912	3.93418	8913	912	3.95077	11730		912	3.93428	8557	912	3.93458	11402	912	3.93422	11939
913	3.93905	10394	913	3.9385	9009	913	3.9551	12207		913	3.9386	9097	913	3.93888	11967	913	3.93853	11638
914	3.94337	10838	914	3.94282	8661	914	3.95942	11862		914	3.94292	8801	914	3.9432	11102	914	3.94283	12011
915	3.94767	11330	915	3.94712	9306	915	3.96372	11802		915	3.94723	9053	915	3.94752	10834	915	3.94715	11398
916	3.95198	10810	916	3.95143	9510	916	3.96803	12151		916	3.95153	9085	916	3.95183	11562	916	3.95147	11582
917	3.9563	11570	917	3.95575	9109	917	3.97235	11194		917	3.95585	8925	917	3.95615	11838	917	3.95578	12099
918	3.96062	11358	918	3.96007	9173	918	3.97667	11062		918	3.96017	9262	918	3.96045	11562	918	3.9601	11959
919	3.96493	11578	919	3.96443	9458	919	3.98098	12187		919	3.96447	8945	919	3.96477	11306	919	3.9644	11991
920	3.96925	11314	920	3.96875	9025	920	3.98528	11902		920	3.96878	9005	920	3.96908	11754	920	3.96872	11614
921	3.97355	11186	921	3.97305	9318	921	3.9896	11638		921	3.9731	9049	921	3.9734	11790	921	3.97303	11762
922	3.97787	11342	922	3.97737	9009	922	3.99392	12059		922	3.97742	8797	922	3.9777	11066	922	3.97735	10870
923	3.98218	11386	923	3.98168	8893	923	3.99823	11730		923	3.98173	9037	923	3.98202	11510	923	3.98167	11458
924	3.9865	11726	924	3.98598	9306	924	4.0027	11398		924	3.98605	8997	924	3.98633	11854	924	3.98598	10998
925	3.9908	11226	925	3.9903	9510	925	4.007	11406		925	3.99037	9854	925	3.99065	10622	925	3.99028	11694
926	3.99512	11642	926	3.99462	9173	926	4.01132	11778		926	3.99467	9390	926	3.99497	11842	926	3.9946	11634
927	3.99943	11983	927	3.99893	9069	927	4.01563	11894		927	3.99898	8761	927	3.99928	11558	927	3.99892	11262
928	4.00375	11026	928	4.00325	9522	928	4.01995	12019		928	4.0033	9330	928	4.00358	11947	928	4.00323	11947
929	4.00805	11158	929	4.00755	9117	929	4.02427	12187		929	4.00762	9286	929	4.0079	11278	929	4.00755	11602
930	4.01237	11346	930	4.01188	8437	930	4.02857	11830		930	4.01192	9446	930	4.01222	11630	930	4.01185	11374
931	4.01668	11186	931	4.01618	8669	931	4.03288	11446		931	4.01623	9486	931	4.01653	10862	931	4.01617	11158
932	4.021	11570	932	4.0205	8629	932	4.0372	12215		932	4.02055	9229	932	4.02083	10986	932	4.02047	10810
933	4.0253	11438	933	4.02482	8897	933	4.0415	11674		933	4.02487	8389	933	4.02515	11310	933	4.0248	11874
934	4.02962	11526	934	4.02913	8909	934	4.04582	11582		934	4.02918	9314	934	4.02947	10898	934	4.02912	11862
935	4.03393	11482	935	4.03343	8769	935	4.05013	11390		935	4.03348	9017	935	4.03378	10734	935	4.03342	10978
936	4.03825	10910	936	4.03775	9450	936	4.05445	11518		936	4.0378	8745	936	4.03808	11118	936	4.03773	11382
937	4.04257	10902	937	4.04207	8889	937	4.05877	10594		937	4.04212	9189	937	4.0424	11310	937	4.04205	11454
938	4.04688	11258	938	4.04638	8981	938	4.06308	11674		938	4.04643	9061	938	4.04672	10598	938	4.04637	11534
939	4.05118	10846	939	4.0507	8301	939	4.0674	11446		939	4.05075	8745	939	4.05103	11730	939	4.05068	10490
940	4.0555	10926	940	4.05502	8553	940	4.0717	11558		940	4.05505	8765	940	4.05535	10630	940	4.05498	11522
941	4.05982	11282	941	4.05933	9013	941	4.07602	11322		941	4.05938	9358	941	4.05965	11062	941	4.0593	10546
942	4.06413	10666	942	4.06365	8717	942	4.08033	11242		942	4.06368	9758	942	4.06397	10702	942	4.06362	11670
943	4.06843	10682	943	4.06797	8333	943	4.08463	11206		943	4.068	8893	943	4.06828	11282	943	4.06793	11378
944	4.07275	10886	944	4.07228	8717	944	4.08897	11390		944	4.07232	8193	944	4.0726	10850	944	4.07225	11638
945	4.07707	11126	945	4.07658	8589	945	4.09327	10974		945	4.07663	8781	945	4.07692	10306	945	4.07655	11226
946	4.08138	10922	946	4.0809	9225	946	4.09758	10814		946	4.08095	8181	946	4.08122	11438	946	4.08087	11262
947	4.0857	10926	947	4.08522	8569	947	4.1019	11138		947	4.08525	8057	947	4.08555	11314	947	4.08518	10542
948	4.09	10938	948	4.08952	8965	948	4.1062	11186		948	4.08957	8461	948	4.08985	11090	948	4.08948	11150
949	4.09432	11078	949	4.09383	8977	949	4.11052	10946		949	4.09388	8609	949	4.09417	10606	949	4.0938	10626
950	4.09863	11330	950	4.09815	8117	950	4.11483	11346		950	4.0982	8929	950	4.09852	10934	950	4.09813	11130
951	4.10293	11034	951	4.10247	8769	951	4.11915	11274		951	4.1025	8549	951	4.10283	11122	951	4.10243	11222
952	4.10725	10534	952	4.10678	9225	952	4.12347	10918		952	4.10682	8437	952	4.10715	10786	952	4.10675	11418
953	4.11157	10674	953	4.11108	8777	953	4.12777	10814		953	4.11113	8309	953	4.11147	11070	953	4.11107	11718
954	4.11588	10254	954	4.1154	9121	954	4.13208	10630		954	4.11545	8553	954	4.11577	10926	954	4.11538	11026
955	4.12018	11318	955	4.11972	8497	955	4.1364	11906		955	4.11975	8885	955	4.12008	11410	955	4.1197	11014
956	4.1245	11050	956	4.12403	9093	956	4.1407	11534		956	4.12407	8929	956	4.1244	11278	956	4.124	10966
957	4.12882	10742	957	4.12833	8901	957	4.14502	10790		957	4.12838	8105	957	4.1287	10906	957	4.12832	10902
958	4.13313	10886	958	4.13265	8869	958	4.14935	11678		958	4.1327	8777	958	4.13302	10790	958	4.13263	11022
959	4.13743	10714	959	4.13697	8501	959	4.15365	11058		959	4.13702	8229	959	4.13735	10790	959	4.13695	10930
960	4.14175	10802	960	4.14128	8289	960	4.15797	10666		960	4.14133	8941	960	4.14165	11274	960	4.14125	10690
961	4.14607	9986	961	4.14558	8713	961	4.16228	10578		961	4.14565	9097	961	4.14597	10850	961	4.14558	10950
962	4.15038	10646	962	4.1499	9185	962	4.1666	11058		962	4.14995	8337	962	4.15027	10862	962	4.1499	11298
963	4.1547	10706	963	4.15422	8877	963	4.17092	11070		963	4.15427	8601	963	4.1546	10578	963	4.15422	11566
964	4.159	10506	964	4.15853	8457	964	4.17522	11054		964	4.15858	8793	964	4.1589	10570	964	4.15853	10818
965	4.16332	10882	965	4.16285	8929	965	4.17953	10994		965	4.16288	8881	965	4.16322	11026	965	4.16285	11282
966	4.16763	10534	966	4.16717	9133	966	4.18385	11110		966	4.16722	8933	966	4.16753	10990	966	4.16717	11594
967	4.17195	11026	967	4.17148	8745	967	4.18815	11770		967	4.17152	8701	967	4.17185	10362	967	4.17147	11130
968	4.17625	10342	968	4.17578	8461	968	4.19248	11090		968	4.17583	8789	968	4.17615	11134	968	4.17578	11514
969	4.18057	10482	969	4.1801	8453	969	4.19678	11310		969	4.18015	8537	969	4.18047	10490	969	4.1801	11194
970	4.1849	10838	970	4.18442	9073	970	4.2011	10902		970	4.18445	9354	970	4.18478	10474	970	4.18442	11194
971	4.1892	10274	971	4.18873	9041	971	4.2054	10938		971	4.18878	8557	971	4.1891	11238	971	4.18872	11310
972	4.19352	10310	972	4.19305	8529	972	4.20973	11386		972	4.1931	8965	972	4.1934	10646	972	4.19303	11102
973	4.19783	10050	973	4.19737	8701	973	4.21403	10810		973	4.19742	8865	973	4.19772	10722	973	4.19735	10874
974	4.20215	11022	974	4.20168	7997	974	4.21835	11474		974	4.20173	9009	974	4.20203	10774	974	4.20167	12083
975	4.20645	10010	975	4.206	8629	975	4.22267	10986		975	4.20603	8889	975	4.20635	10654	975	4.20597	10894
976	4.21077	10798	976	4.21032	8393	976	4.22698	11002		976	4.21035	8693	976	4.21067	10566	976	4.21028	10898
977	4.21508	10962	977	4.21462	8673	977	4.2313	11470		977	4.21467	8901	977	4.21497	10450	977	4.2146	11294
978	4.2194	10430	978	4.21893	8917	978	4.23562	11234		978	4.21897	8533	978	4.21928	10214	978	4.21892	11498
979	4.2237	11034	979	4.22325	8177	979	4.23993	11094		979	4.22328	8461	979	4.2236	10894	979	4.22323	11438
980	4.22802	11370	980	4.22757	8957	980	4.24423	11314		980	4.2276	8765	980	4.22792	10614	980	4.22755	10590
981	4.23233	11258	981	4.23187	8393	981	4.24855	10302		981	4.23192	8713	981	4.23223	10510	981	4.23185	11134
982	4.23665	10582	982	4.23618	8721	982	4.25287	11018		982	4.23623	8341	982	4.23655	10666	982	4.23617	10390
983	4.24097	9866	983	4.2405	8953	983	4.25717	10770		983	4.24055	8233	983	4.24085	10086	983	4.24048	10866
984	4.24527	11150	984	4.24482	8325	984	4.26148	10722		984	4.24485	8501	984	4.24517	10486	984	4.24478	10630
985	4.24958	10562	985	4.24912	8757	985	4.2658	10510		985	4.24917	8697	985	4.24948	10338	985	4.24912	11446
986	4.2539	10622	986	4.25343	8681	986	4.27012	10858		986	4.25348	8385	986	4.25378	9926	986	4.25342	11430
987	4.25822	10294	987	4.25775	8957	987	4.27443	11158		987	4.2578	8545	987	4.25812	10690	987	4.25773	11046
988	4.26253	10334	988	4.26207	8477	988	4.27873	10778		988	4.2621	9005	988	4.26242	10894	988	4.26205	10802
989	4.26683	11082	989	4.26637	8253	989	4.28305	10218		989	4.26642	8357	989	4.26673	10322	989	4.26637	11042
990	4.27115	10394	990	4.2707	9057	990	4.28737	10714		990	4.27073	8493	990	4.27105	10398	990	4.27067	10450
991	4.27547	10762	991	4.275	8865	991	4.29167	10850		991	4.27503	8665	991	4.27535	10258	991	4.27498	10838
992	4.27978	10278	992	4.27932	8585	992	4.296	10794		992	4.27937	8693	992	4.27967	10566	992	4.2793	10506
993	4.2841	11034	993	4.28363	8625	993	4.30032	10546		993	4.28368	8597	993	4.284	10454	993	4.2836	10750
994	4.2884	10518	994	4.28795	8933	994	4.30462	10566		994	4.28798	8157	994	4.2883	10026	994	4.28792	11042
995	4.29272	10590	995	4.29227	8465	995	4.30893	11082		995	4.2923	8489	995	4.29262	10350	995	4.29223	11018
996	4.29703	10158	996	4.29657	8249	996	4.31325	10866		996	4.29662	8485	996	4.29693	10126	996	4.29657	10638
997	4.30135	10618	997	4.30088	8233	997	4.31757	10538		997	4.30093	8669	997	4.30125	10286	997	4.30088	11314
998	4.30565	10534	998	4.3052	8789	998	4.32187	11042		998	4.30525	8057	998	4.30555	10270	998	4.3052	11154
999	4.30997	10822	999	4.30952	8777	999	4.32618	10734		999	4.30955	8301	999	4.30987	10386	999	4.30952	10718
1000	4.31428	10370	1000	4.31383	8589	1000	4.3305	11330		1000	4.31387	8921	1000	4.31418	11286	1000	4.31383	11066
1001	4.3186	10094	1001	4.31813	8485	1001	4.3348	11290		1001	4.31818	8273	1001	4.3185	10594	1001	4.31813	10878
1002	4.32292	10418	1002	4.32245	8269	1002	4.33912	10850		1002	4.32248	9149	1002	4.3228	10350	1002	4.32245	10174
1003	4.32722	10270	1003	4.32677	8649	1003	4.34343	11026		1003	4.3268	8725	1003	4.32712	10626	1003	4.32675	11002
1004	4.33155	10574	1004	4.33107	8861	1004	4.34775	11118		1004	4.33112	8565	1004	4.33143	10582	1004	4.33107	11050
1005	4.33585	10542	1005	4.33538	8749	1005	4.35207	10210		1005	4.33543	8973	1005	4.33575	10134	1005	4.33538	11058
1006	4.34017	10530	1006	4.3397	8653	1006	4.35637	10890		1006	4.33975	8233	1006	4.34007	10502	1006	4.3397	10258
1007	4.34448	10546	1007	4.34402	8929	1007	4.36068	10882		1007	4.34407	8149	1007	4.34437	10226	1007	4.34402	10730
1008	4.34878	10010	1008	4.34833	8229	1008	4.365	11362		1008	4.34837	8217	1008	4.34868	9926	1008	4.34833	10850
1009	4.3531	10602	1009	4.35263	8613	1009	4.36932	10770		1009	4.3527	8429	1009	4.353	10966	1009	4.35263	10494
1010	4.35742	10786	1010	4.35695	8829	1010	4.37363	10842		1010	4.357	8353	1010	4.35732	10426	1010	4.35695	10238
1011	4.36173	10610	1011	4.36127	8253	1011	4.37795	10558		1011	4.36132	8897	1011	4.36162	10842	1011	4.36127	10778
1012	4.36605	10222	1012	4.36558	8349	1012	4.38227	11178		1012	4.36563	8761	1012	4.36593	10238	1012	4.36558	10382
1013	4.37037	10438	1013	4.3699	8845	1013	4.38658	10718		1013	4.36995	8433	1013	4.37025	10638	1013	4.3699	10550
1014	4.37468	10638	1014	4.3742	8449	1014	4.3909	11122		1014	4.37425	8817	1014	4.37455	10270	1014	4.3742	10350
1015	4.379	9886	1015	4.37852	8613	1015	4.3952	10178		1015	4.37857	8357	1015	4.37887	10938	1015	4.37852	11254
1016	4.38332	10314	1016	4.38283	8441	1016	4.39952	11430		1016	4.38288	8505	1016	4.38318	10206	1016	4.38283	10154
1017	4.38763	10514	1017	4.38715	8589	1017	4.40383	10854		1017	4.3872	8601	1017	4.3875	10766	1017	4.38715	10866
1018	4.39193	10318	1018	4.39147	8737	1018	4.40815	11218		1018	4.3915	8285	1018	4.3918	10774	1018	4.39147	10746
1019	4.39625	10850	1019	4.39578	8885	1019	4.41245	10358		1019	4.39582	8357	1019	4.39612	10602	1019	4.39577	11210
1020	4.40057	10618	1020	4.40008	8633	1020	4.41677	11010		1020	4.40013	8421	1020	4.40043	10322	1020	4.40008	10594
1021	4.40488	10694	1021	4.4044	8441	1021	4.42108	11058		1021	4.40445	8565	1021	4.40475	10726	1021	4.4044	10694
1022	4.4092	9730	1022	4.40872	8541	1022	4.4254	10634		1022	4.40877	7517	1022	4.40907	10754	1022	4.40872	10958
1023	4.4135	10442	1023	4.41303	8453	1023	4.42972	10862		1023	4.41308	9650	1023	4.41337	10230	1023	4.41303	10858
1024	4.41782	10190	1024	4.41733	8213	1024	4.43402	10766		1024	4.41738	8589	1024	4.41768	10810	1024	4.41733	10506
1025	4.42213	10790	1025	4.42165	8381	1025	4.43833	11142		1025	4.4217	9017	1025	4.422	10594	1025	4.42165	10970
1026	4.42645	10994	1026	4.42597	8053	1026	4.44265	10922		1026	4.42602	8589	1026	4.4263	10434	1026	4.42597	11022
1027	4.43075	10122	1027	4.43027	8605	1027	4.44697	10926		1027	4.43033	8653	1027	4.43062	10526	1027	4.43027	11218
1028	4.43507	10318	1028	4.43458	8577	1028	4.45128	11090		1028	4.43465	8821	1028	4.43495	11046	1028	4.43458	11066
1029	4.4394	10230	1029	4.4389	8141	1029	4.4556	10810		1029	4.43897	9237	1029	4.43925	10146	1029	4.4389	10814
1030	4.44372	10646	1030	4.4432	9302	1030	4.45992	11210		1030	4.44327	8265	1030	4.44357	10398	1030	4.44322	10614
1031	4.44802	9702	1031	4.44753	8361	1031	4.46422	10550		1031	4.44758	8573	1031	4.44788	10634	1031	4.44753	10794
1032	4.45233	10166	1032	4.45185	8245	1032	4.46853	11530		1032	4.4519	8393	1032	4.4522	10778	1032	4.45185	10582
1033	4.45665	10026	1033	4.45617	8245	1033	4.47285	11002		1033	4.45622	8841	1033	4.4565	9894	1033	4.45617	10890
1034	4.46095	10390	1034	4.46047	8533	1034	4.47717	10338		1034	4.46052	8729	1034	4.46082	10134	1034	4.46047	10942
1035	4.46527	10210	1035	4.46478	9165	1035	4.48147	11006		1035	4.46483	8981	1035	4.46513	11246	1035	4.46478	10358
1036	4.46958	10962	1036	4.4691	9201	1036	4.48578	10806		1036	4.46915	9165	1036	4.46945	10154	1036	4.4691	10938
1037	4.4739	10330	1037	4.47342	8885	1037	4.4901	10750		1037	4.47347	8685	1037	4.47375	10546	1037	4.47342	12115
1038	4.47823	10306	1038	4.47773	8781	1038	4.49442	10558		1038	4.47778	8461	1038	4.47807	10294	1038	4.47772	11038
1039	4.48253	10510	1039	4.48203	8753	1039	4.49873	10966		1039	4.48208	8681	1039	4.48238	10242	1039	4.48203	10994
1040	4.48685	10550	1040	4.48635	8793	1040	4.50305	11126		1040	4.4864	8589	1040	4.4867	10886	1040	4.48635	10722
1041	4.49117	10578	1041	4.49067	8537	1041	4.50737	10846		1041	4.49072	8709	1041	4.49102	10326	1041	4.49067	10702
1042	4.49548	10290	1042	4.49498	9258	1042	4.51167	11314		1042	4.49502	8953	1042	4.49532	10238	1042	4.49497	11302
1043	4.4998	9990	1043	4.49928	8785	1043	4.51598	11266		1043	4.49935	9414	1043	4.49963	10650	1043	4.49928	10346
1044	4.5041	9974	1044	4.5036	8153	1044	4.5203	10834		1044	4.50367	8789	1044	4.50395	11146	1044	4.5036	11394
1045	4.50842	10462	1045	4.50792	8673	1045	4.52462	10598		1045	4.50797	8693	1045	4.50827	10338	1045	4.50792	10694
1046	4.51273	9926	1046	4.51223	8557	1046	4.52893	11114		1046	4.5123	8361	1046	4.51258	11030	1046	4.51222	11130
1047	4.51705	10158	1047	4.51653	8009	1047	4.53325	11462		1047	4.51662	8341	1047	4.51688	11202	1047	4.51655	10962
1048	4.52135	9594	1048	4.52085	8485	1048	4.53755	10654		1048	4.52093	8653	1048	4.5212	10722	1048	4.52085	10790
1049	4.52567	10522	1049	4.52518	8553	1049	4.54187	10714		1049	4.52523	8697	1049	4.52552	10410	1049	4.52517	10846
1050	4.52998	10302	1050	4.52948	8681	1050	4.54618	11358		1050	4.52955	8925	1050	4.52983	10414	1050	4.52948	10458
1051	4.5343	10546	1051	4.5338	8773	1051	4.55048	11322		1051	4.53387	8477	1051	4.53415	11066	1051	4.53378	10934
1052	4.5386	10134	1052	4.53812	8473	1052	4.5548	10194		1052	4.53818	8477	1052	4.53847	10326	1052	4.5381	11394
1053	4.54292	10302	1053	4.54242	8321	1053	4.55912	11094		1053	4.54248	8797	1053	4.54278	10458	1053	4.54242	10734
1054	4.54723	10146	1054	4.54673	8733	1054	4.56343	10806		1054	4.5468	9089	1054	4.5471	11234	1054	4.54673	11058
1055	4.55153	10282	1055	4.55105	8329	1055	4.56775	11282		1055	4.55112	8645	1055	4.55142	10438	1055	4.55105	11350
1056	4.55585	10178	1056	4.55537	8797	1056	4.57205	10554		1056	4.55543	8977	1056	4.55575	10550	1056	4.55537	11066
1057	4.56017	10210	1057	4.55968	8537	1057	4.57637	10814		1057	4.55975	8961	1057	4.56008	10462	1057	4.55967	11418
1058	4.56448	11094	1058	4.56398	9298	1058	4.58068	10982		1058	4.56405	8505	1058	4.56438	10810	1058	4.56398	10914
1059	4.5688	10138	1059	4.5683	8741	1059	4.585	11342		1059	4.56837	8625	1059	4.5687	10718	1059	4.5683	11622
1060	4.5731	10442	1060	4.57262	8901	1060	4.58932	10942		1060	4.57268	9366	1060	4.57303	10930	1060	4.5726	10994
1061	4.57742	10542	1061	4.57693	8541	1061	4.59362	11054		1061	4.577	8957	1061	4.57735	10894	1061	4.57692	11194
1062	4.58173	10662	1062	4.58123	8749	1062	4.59793	11446		1062	4.58132	9161	1062	4.58167	10906	1062	4.58123	10930
1063	4.58605	10442	1063	4.58555	8361	1063	4.60225	10458		1063	4.58563	9089	1063	4.58597	10194	1063	4.58555	10234
1064	4.59037	10714	1064	4.58987	8141	1064	4.60657	10278		1064	4.58993	8753	1064	4.59028	11030	1064	4.58987	11126
1065	4.59467	10682	1065	4.59418	8077	1065	4.61087	11230		1065	4.59425	8949	1065	4.5946	10790	1065	4.59418	11434
1066	4.59898	10342	1066	4.59848	8805	1066	4.6152	10814		1066	4.59857	8725	1066	4.59892	11026	1066	4.59848	11014
1067	4.6033	10402	1067	4.6028	8373	1067	4.6195	10594		1067	4.60288	9330	1067	4.60322	10510	1067	4.6028	11162
1068	4.60762	10742	1068	4.60712	8997	1068	4.62382	10306		1068	4.6072	8961	1068	4.60753	10518	1068	4.60712	11034
1069	4.61192	10574	1069	4.61143	9057	1069	4.62813	10798		1069	4.6115	8941	1069	4.61185	10574	1069	4.61143	11134
1070	4.61623	10326	1070	4.61573	8941	1070	4.63245	11282		1070	4.61582	9193	1070	4.61615	10806	1070	4.61573	11414
1071	4.62055	10490	1071	4.62005	8813	1071	4.63675	10414		1071	4.62013	9065	1071	4.62047	10738	1071	4.62005	10714
1072	4.62487	10654	1072	4.62437	9029	1072	4.64107	10458		1072	4.62445	8693	1072	4.62478	10698	1072	4.62437	10994
1073	4.62917	10742	1073	4.62868	9013	1073	4.64538	10626		1073	4.62877	9374	1073	4.6291	10742	1073	4.62868	10830
1074	4.63348	10402	1074	4.63298	8837	1074	4.6497	11282		1074	4.63308	9197	1074	4.63342	10514	1074	4.63298	10962
1075	4.6378	10266	1075	4.6373	8993	1075	4.65403	10854		1075	4.6374	9045	1075	4.63773	10862	1075	4.6373	11214
1076	4.64212	10682	1076	4.64162	8501	1076	4.65833	10958		1076	4.6417	9129	1076	4.64205	10814	1076	4.64162	11018
1077	4.64642	10838	1077	4.64593	8253	1077	4.66265	10494		1077	4.64602	8797	1077	4.64637	11022	1077	4.64593	11226
1078	4.65073	10350	1078	4.65025	8437	1078	4.66697	10550		1078	4.65033	9133	1078	4.65068	10642	1078	4.65023	11078
1079	4.65505	10630	1079	4.65455	8909	1079	4.67128	11362		1079	4.65465	8941	1079	4.65498	11042	1079	4.65455	11150
1080	4.65937	10598	1080	4.65887	8785	1080	4.6756	10590		1080	4.65895	8973	1080	4.6593	10882	1080	4.65887	11026
1081	4.66368	10486	1081	4.66318	8585	1081	4.6799	10650		1081	4.66327	9254	1081	4.66362	10758	1081	4.66318	11238
1082	4.668	10526	1082	4.6675	9458	1082	4.68422	10526		1082	4.66758	8277	1082	4.66793	10978	1082	4.66748	10842
1083	4.6723	10982	1083	4.6718	9286	1083	4.68853	11330		1083	4.67188	8785	1083	4.67225	10954	1083	4.6718	10498
1084	4.67662	10342	1084	4.67612	8865	1084	4.69283	10582		1084	4.6762	9930	1084	4.67658	10914	1084	4.67612	10802
1085	4.68093	10586	1085	4.68043	8505	1085	4.69715	10686		1085	4.68052	9073	1085	4.68088	11134	1085	4.68043	11314
1086	4.68525	10594	1086	4.68475	8745	1086	4.70147	11514		1086	4.68483	9013	1086	4.6852	11006	1086	4.68475	11474
1087	4.68955	10426	1087	4.68907	9061	1087	4.70578	11150		1087	4.68915	8901	1087	4.68952	11258	1087	4.68905	10190
1088	4.69387	10322	1088	4.69338	8921	1088	4.71008	10618		1088	4.69347	9538	1088	4.69383	10878	1088	4.69337	10678
1089	4.69818	10578	1089	4.69768	8573	1089	4.71442	11150		1089	4.69778	9322	1089	4.69813	11162	1089	4.69768	11094
1090	4.7025	10854	1090	4.702	8501	1090	4.71872	10950		1090	4.70208	8589	1090	4.70245	10754	1090	4.702	11562
1091	4.70682	10474	1091	4.70632	8637	1091	4.72303	11298		1091	4.7064	8917	1091	4.70677	11450	1091	4.7063	11142
1092	4.71113	10430	1092	4.71063	9254	1092	4.72735	11466		1092	4.71072	9021	1092	4.71108	10754	1092	4.71062	11462
1093	4.71543	10366	1093	4.71493	8797	1093	4.73167	11198		1093	4.71503	9282	1093	4.71538	11198	1093	4.71493	11198
1094	4.71975	10766	1094	4.71925	8641	1094	4.73597	11594		1094	4.71935	9045	1094	4.7197	10710	1094	4.71925	11402
1095	4.72407	10382	1095	4.72357	9438	1095	4.7403	10982		1095	4.72365	9486	1095	4.72403	11154	1095	4.72357	11178
1096	4.72838	10406	1096	4.72788	8665	1096	4.7446	11470		1096	4.72797	9510	1096	4.72833	11698	1096	4.72787	11022
1097	4.7327	10378	1097	4.73218	8901	1097	4.74892	11594		1097	4.73248	9205	1097	4.73265	11350	1097	4.73218	11138
1098	4.737	11618	1098	4.7365	9798	1098	4.75322	11218		1098	4.7368	8925	1098	4.73697	11038	1098	4.7365	11350
1099	4.74132	10778	1099	4.74082	9221	1099	4.75755	10674		1099	4.74112	9570	1099	4.74128	11518	1099	4.7408	11414
1100	4.74562	10586	1100	4.74513	8977	1100	4.76185	10682		1100	4.74543	9714	1100	4.7456	11038	1100	4.74512	11682
1101	4.74995	11122	1101	4.74945	9069	1101	4.76617	11006		1101	4.74975	9682	1101	4.74992	10750	1101	4.74943	10914
1102	4.75425	10378	1102	4.75377	9049	1102	4.77048	11062		1102	4.75405	9097	1102	4.75423	11282	1102	4.75375	11306
1103	4.75857	10994	1103	4.75808	8733	1103	4.7748	11138		1103	4.75837	9350	1103	4.75853	11034	1103	4.75807	11130
1104	4.76288	10738	1104	4.76238	9145	1104	4.7791	10894		1104	4.76268	9065	1104	4.76285	10918	1104	4.76238	11034
1105	4.76718	9946	1105	4.7667	8757	1105	4.78342	11430		1105	4.767	9358	1105	4.76717	10522	1105	4.7667	10730
1106	4.77152	10670	1106	4.77102	9258	1106	4.78772	11342		1106	4.7713	9906	1106	4.77148	10994	1106	4.771	11670
1107	4.77583	10822	1107	4.77533	8885	1107	4.79203	11462		1107	4.77562	9362	1107	4.77578	10890	1107	4.77532	10774
1108	4.78013	10502	1108	4.77963	8957	1108	4.79635	11106		1108	4.77993	9598	1108	4.7801	11106	1108	4.77963	10818
1109	4.78445	10238	1109	4.78395	9085	1109	4.80067	11542		1109	4.78423	9266	1109	4.78442	10894	1109	4.78393	11618
1110	4.78877	10046	1110	4.78827	8765	1110	4.80498	11430		1110	4.78855	9258	1110	4.78873	10578	1110	4.78825	10958
1111	4.79308	10454	1111	4.79258	8441	1111	4.8093	10942		1111	4.79287	9161	1111	4.79303	10838	1111	4.79257	11046
1112	4.79752	10530	1112	4.79688	9698	1112	4.8136	11174		1112	4.79718	9514	1112	4.79735	10638	1112	4.79688	11798
1113	4.80182	10770	1113	4.8012	9534	1113	4.81792	10406		1113	4.8015	9037	1113	4.80167	10978	1113	4.8012	11110
1114	4.80613	10538	1114	4.80552	9506	1114	4.82223	11058		1114	4.80582	9141	1114	4.80598	10834	1114	4.8055	10762
1115	4.81045	10990	1115	4.80983	8885	1115	4.82655	11254		1115	4.81012	9458	1115	4.8103	10666	1115	4.80982	11794
1116	4.81475	10906	1116	4.81413	9702	1116	4.83087	11322		1116	4.81445	9093	1116	4.8146	10886	1116	4.81413	11022
1117	4.81907	10398	1117	4.81845	9017	1117	4.83518	10618		1117	4.81875	9510	1117	4.81892	10126	1117	4.81845	11162
1118	4.82338	10670	1118	4.82277	9302	1118	4.83948	11398		1118	4.82307	9013	1118	4.82323	10458	1118	4.82275	11122
1119	4.8277	10554	1119	4.82708	8981	1119	4.8438	11434		1119	4.82738	9498	1119	4.82755	10642	1119	4.82707	11134
1120	4.83202	11022	1120	4.8314	8509	1120	4.84812	11238		1120	4.8317	9137	1120	4.83185	11030	1120	4.83138	11246
1121	4.83632	10930	1121	4.83572	9318	1121	4.85242	11438		1121	4.836	9430	1121	4.83617	10854	1121	4.8357	11382
1122	4.84063	11026	1122	4.84002	9306	1122	4.85673	10954		1122	4.84032	9089	1122	4.84048	10406	1122	4.84002	10986
1123	4.84495	11358	1123	4.84433	9570	1123	4.86105	11574		1123	4.84463	9794	1123	4.8448	10974	1123	4.84433	10666
1124	4.84927	10782	1124	4.84865	9534	1124	4.86537	11670		1124	4.84895	9438	1124	4.8491	11282	1124	4.84863	10938
1125	4.85358	10622	1125	4.85295	9650	1125	4.86968	10750		1125	4.85327	9358	1125	4.85342	11174	1125	4.85295	11338
1126	4.85788	10350	1126	4.85728	9414	1126	4.87398	10986		1126	4.85757	9426	1126	4.85773	11154	1126	4.85727	11210
1127	4.8622	11034	1127	4.86158	9494	1127	4.8783	11174		1127	4.8619	9726	1127	4.86205	10754	1127	4.86158	11438
1128	4.86652	11746	1128	4.8659	9358	1128	4.88262	11710		1128	4.8662	9141	1128	4.86637	11114	1128	4.86588	11478
1129	4.87082	11518	1129	4.87022	9049	1129	4.88693	11806		1129	4.87052	9354	1129	4.87067	11102	1129	4.8702	11498
1130	4.87513	11146	1130	4.87453	9033	1130	4.89125	11582		1130	4.87483	9506	1130	4.87498	11298	1130	4.87452	11338
1131	4.87945	10502	1131	4.87883	9021	1131	4.89557	10742		1131	4.87915	9370	1131	4.8793	10778	1131	4.87883	11906
1132	4.88377	10686	1132	4.88315	9185	1132	4.89987	11338		1132	4.88345	9462	1132	4.8836	11014	1132	4.88315	10662
1133	4.88808	10814	1133	4.88747	8573	1133	4.90418	10826		1133	4.88778	9153	1133	4.88792	10246	1133	4.88745	10686
1134	4.8924	10590	1134	4.89178	8845	1134	4.9085	11102		1134	4.8921	9274	1134	4.89223	10902	1134	4.89177	11154
1135	4.8967	10410	1135	4.89608	9057	1135	4.91282	11570		1135	4.8964	9197	1135	4.89655	11402	1135	4.89608	11150
1136	4.90102	11018	1136	4.90042	9286	1136	4.91712	11562		1136	4.90072	9490	1136	4.90085	11114	1136	4.9004	11866
1137	4.90532	10754	1137	4.90472	9426	1137	4.92143	11146		1137	4.90503	9009	1137	4.90517	11418	1137	4.90472	10994
1138	4.90965	11006	1138	4.90903	9486	1138	4.92575	11462		1138	4.90935	9278	1138	4.90948	11090	1138	4.90903	12011
1139	4.91395	10654	1139	4.91335	10058	1139	4.93007	11498		1139	4.91365	9666	1139	4.9138	10998	1139	4.91335	11722
1140	4.91827	11022	1140	4.91767	9366	1140	4.93437	11646		1140	4.91797	9942	1140	4.91812	11342	1140	4.91765	11354
1141	4.92258	10590	1141	4.92198	9606	1141	4.93868	12011		1141	4.92228	9598	1141	4.92243	11254	1141	4.92197	11158
1142	4.9269	11054	1142	4.9263	9762	1142	4.943	11670		1142	4.9266	9890	1142	4.92673	11382	1142	4.92627	11074
1143	4.9312	10894	1143	4.93062	9490	1143	4.94732	11210		1143	4.9309	9506	1143	4.93105	11034	1143	4.93058	10974
1144	4.93552	11018	1144	4.93493	9814	1144	4.95162	11506		1144	4.93522	9866	1144	4.93537	10878	1144	4.9349	11434
1145	4.93983	10530	1145	4.93923	9418	1145	4.95593	11338		1145	4.93953	9810	1145	4.93967	10950	1145	4.93922	10930
1146	4.94415	10414	1146	4.94355	9498	1146	4.96025	11214		1146	4.94385	9806	1146	4.944	11294	1146	4.94352	10578
1147	4.94847	11054	1147	4.94787	9566	1147	4.96457	11018		1147	4.94815	9021	1147	4.9483	10626	1147	4.94785	11254
1148	4.95278	11458	1148	4.95217	9161	1148	4.96887	11682		1148	4.95247	9582	1148	4.95262	10950	1148	4.95215	10954
1149	4.95708	10566	1149	4.95648	9726	1149	4.97318	11654		1149	4.95678	9310	1149	4.95693	10414	1149	4.95647	10658
1150	4.9614	11150	1150	4.9608	9065	1150	4.9775	11250		1150	4.9611	9978	1150	4.96125	11194	1150	4.96078	10910
1151	4.96572	10542	1151	4.96512	9738	1151	4.98182	11674		1151	4.96542	9702	1151	4.96555	11274	1151	4.96508	10850
1152	4.97003	10570	1152	4.96943	9510	1152	4.98613	11586		1152	4.96973	9918	1152	4.96987	10330	1152	4.9694	11378
1153	4.97433	10866	1153	4.97375	9029	1153	4.99043	11286		1153	4.97405	9950	1153	4.97418	10942	1153	4.97372	11162
1154	4.97865	11298	1154	4.97807	9470	1154	4.99475	11486		1154	4.97835	9486	1154	4.97848	10662	1154	4.97803	11330
1155	4.98297	10682	1155	4.98237	9322	1155	4.99907	11194		1155	4.98267	10306	1155	4.9828	11402	1155	4.98235	10882
1156	4.98728	11126	1156	4.98668	10030	1156	5.00337	11302		1156	4.98698	9466	1156	4.98712	11294	1156	4.98667	11710
1157	4.9916	11126	1157	4.991	9702	1157	5.00768	11594		1157	4.9913	9606	1157	4.99143	11062	1157	4.99098	11298
1158	4.9959	11106	1158	4.99532	9438	1158	5.012	12259		1158	4.9956	9954	1158	4.99575	10506	1158	4.99528	10906
1159	5.00022	10694	1159	4.99975	10142	1159	5.01632	11458		1159	4.99992	9746	1159	5.00007	11174	1159	4.9996	10818
1160	5.00453	10682	1160	5.00407	9798	1160	5.02063	11090		1160	5.00423	9690	1160	5.00437	10138	1160	5.00392	11522
1161	5.00883	10554	1161	5.00837	9830	1161	5.02495	11318		1161	5.00855	9530	1161	5.00868	10962	1161	5.00823	11326
1162	5.01317	10554	1162	5.01268	9858	1162	5.02925	11194		1162	5.01285	9942	1162	5.013	11002	1162	5.01253	11742
1163	5.01748	10858	1163	5.01698	9077	1163	5.03357	11202		1163	5.01717	9462	1163	5.0173	10870	1163	5.01685	10846
1164	5.02178	10550	1164	5.02132	9550	1164	5.03788	11650		1164	5.02148	9342	1164	5.02162	10694	1164	5.02117	11302
1165	5.0261	11338	1165	5.02562	9886	1165	5.0422	11830		1165	5.0259	9390	1165	5.02593	11290	1165	5.02548	11058
1166	5.03042	10842	1166	5.02993	9318	1166	5.04652	11386		1166	5.03022	10158	1166	5.03025	11478	1166	5.02978	10850
1167	5.03473	11286	1167	5.03425	8993	1167	5.05083	11678		1167	5.03452	10258	1167	5.03457	10478	1167	5.0341	11270
1168	5.03903	11542	1168	5.03857	9438	1168	5.05513	11262		1168	5.03883	9262	1168	5.03887	11634	1168	5.03842	11486
1169	5.04338	11162	1169	5.04287	10078	1169	5.05945	11610		1169	5.04315	9710	1169	5.04318	10958	1169	5.04273	10934
1170	5.04768	10642	1170	5.04718	9762	1170	5.06377	11510		1170	5.04747	9714	1170	5.0475	10914	1170	5.04703	11310
1171	5.052	11478	1171	5.0515	9990	1171	5.06808	11766		1171	5.05177	9738	1171	5.05182	11374	1171	5.05135	11238
1172	5.05632	11282	1172	5.05582	9310	1172	5.07238	11458		1172	5.0561	9814	1172	5.05613	11046	1172	5.05567	11854
1173	5.06065	11146	1173	5.06013	9842	1173	5.0767	12055		1173	5.0604	10170	1173	5.06043	11042	1173	5.05998	11750
1174	5.06495	10414	1174	5.0646	9602	1174	5.08102	12191		1174	5.06472	10102	1174	5.06475	11222	1174	5.0643	11298
1175	5.06927	11078	1175	5.0689	10062	1175	5.08533	11626		1175	5.06903	9794	1175	5.06907	11494	1175	5.06862	12015
1176	5.07357	12035	1176	5.0732	9906	1176	5.08963	11842		1176	5.07335	10082	1176	5.07337	11674	1176	5.07292	11026
1177	5.07788	11266	1177	5.07752	9958	1177	5.09395	12195		1177	5.07765	9918	1177	5.0777	11190	1177	5.07723	12095
1178	5.08222	11346	1178	5.08183	9518	1178	5.09827	12191		1178	5.08197	9970	1178	5.082	11002	1178	5.08155	11254
1179	5.08653	11470	1179	5.08615	9978	1179	5.10257	12075		1179	5.08628	10526	1179	5.08632	11466	1179	5.08587	11474
1180	5.09083	11234	1180	5.09047	10174	1180	5.1069	11502		1180	5.0906	10230	1180	5.09063	11558	1180	5.09017	10962
1181	5.09517	11030	1181	5.09477	10018	1181	5.11122	12071		1181	5.0949	10342	1181	5.09493	11426	1181	5.09448	12391
1182	5.09948	11462	1182	5.09908	10058	1182	5.11553	11842		1182	5.09922	9714	1182	5.09925	11510	1182	5.0988	10982
1183	5.1038	11562	1183	5.1034	9954	1183	5.11983	12107		1183	5.10353	10006	1183	5.10357	11710	1183	5.10312	12031
1184	5.10812	11874	1184	5.10772	9566	1184	5.12415	12203		1184	5.10785	10458	1184	5.10788	11022	1184	5.10743	11450
1185	5.11242	12331	1185	5.11202	9854	1185	5.12847	12039		1185	5.11217	10242	1185	5.1122	11670	1185	5.11175	11798
1186	5.11673	11202	1186	5.11635	9798	1186	5.13277	11834		1186	5.11648	9918	1186	5.1165	11770	1186	5.11607	12231
1187	5.12105	11630	1187	5.12065	9926	1187	5.1371	11802		1187	5.12078	9694	1187	5.12082	11418	1187	5.12038	11534
1188	5.12537	10810	1188	5.12497	10370	1188	5.1414	12339		1188	5.1251	10454	1188	5.12513	10918	1188	5.12468	11074
1189	5.12968	11094	1189	5.12927	10742	1189	5.14573	11714		1189	5.12942	10718	1189	5.12943	11654	1189	5.12902	11634
1190	5.134	11782	1190	5.1336	10146	1190	5.15005	11618		1190	5.13373	10502	1190	5.13375	11694	1190	5.13332	12047
1191	5.13832	11670	1191	5.13792	10378	1191	5.15435	12175		1191	5.13805	10334	1191	5.13807	11830	1191	5.13778	11526
1192	5.14262	11078	1192	5.14222	9994	1192	5.15867	12151		1192	5.14237	10738	1192	5.14238	11338	1192	5.1421	11634
1193	5.14693	11458	1193	5.14653	10610	1193	5.16298	12491		1193	5.14667	10862	1193	5.1467	11458	1193	5.1464	11442
1194	5.15125	11490	1194	5.15085	11026	1194	5.16728	12263		1194	5.15098	10322	1194	5.15102	11462	1194	5.15072	12479
1195	5.15557	11690	1195	5.15515	10154	1195	5.1716	11983		1195	5.1553	10634	1195	5.15532	11650	1195	5.15503	11730
1196	5.15987	11110	1196	5.15947	10726	1196	5.17592	12831		1196	5.15962	10062	1196	5.15965	11694	1196	5.15933	11798
1197	5.16418	11402	1197	5.16378	10302	1197	5.18023	12523		1197	5.16393	10558	1197	5.16397	11386	1197	5.16367	12915
1198	5.1685	11554	1198	5.1681	10806	1198	5.18455	12863		1198	5.16823	10682	1198	5.16828	11690	1198	5.16797	12247
1199	5.17282	11434	1199	5.17242	10062	1199	5.18885	12439		1199	5.17255	9994	1199	5.1726	12151	1199	5.17228	12131
1200	5.17713	11726	1200	5.17673	10358	1200	5.19317	11870		1200	5.17687	11070	1200	5.17692	12075	1200	5.1766	12919
1201	5.18143	12003	1201	5.18103	10922	1201	5.19748	12591		1201	5.18118	10238	1201	5.18122	12187	1201	5.18092	13287
1202	5.18575	12151	1202	5.18535	10158	1202	5.2018	12955		1202	5.18548	11646	1202	5.18553	11570	1202	5.18522	13735
1203	5.19007	12123	1203	5.18965	10878	1203	5.2061	12931		1203	5.1898	10498	1203	5.18985	12495	1203	5.18953	13615
1204	5.19438	11991	1204	5.19398	10666	1204	5.21042	12663		1204	5.19412	10702	1204	5.19415	12443	1204	5.19385	13399
1205	5.19868	11602	1205	5.19828	10702	1205	5.21473	12579		1205	5.19843	11086	1205	5.19848	12627	1205	5.19817	13771
1206	5.203	11706	1206	5.2026	10794	1206	5.21905	12391		1206	5.20275	10846	1206	5.20288	13563	1206	5.20248	13743
1207	5.20732	11730	1207	5.20692	10866	1207	5.22337	12739		1207	5.20705	10838	1207	5.2072	22369	1207	5.20678	14083
1208	5.21163	12787	1208	5.21123	10834	1208	5.22767	12931		1208	5.21137	11222	1208	5.21152	56171	1208	5.2111	18122
1209	5.21595	12635	1209	5.21553	10766	1209	5.23198	13007		1209	5.21568	161466	1209	5.21582	178264	1209	5.21542	33928
1210	5.22027	12799	1210	5.21985	11358	1210	5.23628	13535		1210	5.22	400662	1210	5.22013	500695	1210	5.21973	100461
1211	5.22458	12863	1211	5.22417	10910	1211	5.24062	13579		1211	5.2243	1100714	1211	5.22445	1204503	1211	5.22405	309407
1212	5.2289	13067	1212	5.22848	11554	1212	5.24492	12455		1212	5.22862	2012231	1212	5.22877	2273967	1212	5.22835	794063
1213	5.23322	12263	1213	5.23278	11770	1213	5.24923	13143		1213	5.23293	3014480	1213	5.23307	3605314	1213	5.23267	1649231
1214	5.23753	12947	1214	5.2371	11434	1214	5.25355	13071		1214	5.23725	4817529	1214	5.23738	5086543	1214	5.23698	2812372
1215	5.24183	12591	1215	5.24142	11262	1215	5.25787	12955		1215	5.24157	5322761	1215	5.2417	6412764	1215	5.2413	4179327
1216	5.24615	12535	1216	5.24573	11486	1216	5.26218	13627		1216	5.24587	6929263	1216	5.24602	7530886	1216	5.24562	5614936
1217	5.25047	12615	1217	5.25005	11754	1217	5.26648	14031		1217	5.25018	7536399	1217	5.25032	8073024	1217	5.24992	6700323
1218	5.25478	12999	1218	5.25435	11722	1218	5.2708	13811		1218	5.2545	7542155	1218	5.25465	8385372	1218	5.25423	7555272
1219	5.2591	13015	1219	5.25867	11322	1219	5.27512	13267		1219	5.25882	8046490	1219	5.25895	8086182	1219	5.25855	8045618
1220	5.2634	13703	1220	5.26298	11926	1220	5.27943	13895		1220	5.26313	7647848	1220	5.26327	7839920	1220	5.26285	7881257
1221	5.26772	13023	1221	5.2673	11870	1221	5.28373	13623		1221	5.26743	7047644	1221	5.26758	7158675	1221	5.26717	7652312
1222	5.27203	12843	1222	5.2716	11674	1222	5.28805	13595		1222	5.27175	6643121	1222	5.2719	6519521	1222	5.27148	7129780
1223	5.27635	13835	1223	5.27592	12519	1223	5.29237	13871		1223	5.27607	5339291	1223	5.2762	5872636	1223	5.2758	6673020
1224	5.28065	13031	1224	5.28023	11822	1224	5.29668	13719		1224	5.28038	5436555	1224	5.28052	5208508	1224	5.28012	6082309
1225	5.28497	12951	1225	5.28455	12339	1225	5.30098	13143		1225	5.2847	4632831	1225	5.28483	4581101	1225	5.28443	5414913
1226	5.28928	12939	1226	5.28887	11939	1226	5.3053	13563		1226	5.28902	3928983	1226	5.28915	4019984	1226	5.28875	4765672
1227	5.2936	13503	1227	5.29318	11979	1227	5.30962	14400		1227	5.29332	3327385	1227	5.29345	3458754	1227	5.29305	4179576
1228	5.2979	12427	1228	5.29748	11991	1228	5.31392	13999		1228	5.29763	3024607	1228	5.29777	2820025	1228	5.29737	3627145
1229	5.30222	13151	1229	5.3018	11790	1229	5.31825	13723		1229	5.30195	2622697	1229	5.30208	2337384	1229	5.30168	3050979
1230	5.30653	13383	1230	5.30612	12879	1230	5.32255	14075		1230	5.30625	2120019	1230	5.3064	1904110	1230	5.306	2535030
1231	5.31085	13623	1231	5.31043	12791	1231	5.32687	14380		1231	5.31057	1518114	1231	5.31072	1479638	1231	5.31032	2054293
1232	5.31517	13643	1232	5.31473	11862	1232	5.33118	13939		1232	5.31488	1217169	1232	5.31503	1115712	1232	5.31462	1633980
1233	5.31947	13599	1233	5.31905	12575	1233	5.33548	14208		1233	5.3192	1016085	1233	5.31935	818957	1233	5.31893	1230041
1234	5.32378	12951	1234	5.32337	12547	1234	5.3398	13479		1234	5.32352	815264	1234	5.32365	596245	1234	5.32325	935809
1235	5.3281	13011	1235	5.32767	12895	1235	5.34412	14488		1235	5.32782	615580	1235	5.32797	445578	1235	5.32757	687410
1236	5.33242	13611	1236	5.33198	12279	1236	5.34843	14328		1236	5.33213	414264	1236	5.33228	320186	1236	5.33187	496238
1237	5.33673	13135	1237	5.3363	12283	1237	5.35288	14680		1237	5.33645	214095	1237	5.33658	237034	1237	5.33618	366434
1238	5.34105	13659	1238	5.34062	12355	1238	5.35718	14091		1238	5.34077	153579	1238	5.3409	180164	1238	5.3405	265972
1239	5.34537	14336	1239	5.34493	13067	1239	5.3615	14880		1239	5.34508	113823	1239	5.34522	140337	1239	5.34482	203488
1240	5.34968	13623	1240	5.34923	13131	1240	5.36582	13987		1240	5.34938	113407	1240	5.34953	121880	1240	5.34913	153271
1241	5.354	14071	1241	5.35355	12671	1241	5.37013	14316		1241	5.3537	103991	1241	5.35385	102448	1241	5.35345	130699
1242	5.35832	13555	1242	5.35787	12163	1242	5.37443	14328		1242	5.35802	93095	1242	5.35817	91627	1242	5.35775	106707
1243	5.36263	13431	1243	5.36217	11951	1243	5.37875	15540		1243	5.36232	83107	1243	5.36247	80530	1243	5.36207	94649
1244	5.36695	13575	1244	5.3665	12495	1244	5.38307	15328		1244	5.36663	73215	1244	5.36678	73110	1244	5.36638	83418
1245	5.37127	13199	1245	5.3708	13387	1245	5.38738	14332		1245	5.37097	63327	1245	5.3711	67648	1245	5.37068	77750
1246	5.37557	14124	1246	5.37512	12035	1246	5.3917	14280		1246	5.37527	53511	1246	5.3754	65303	1246	5.375	71474
1247	5.37988	13335	1247	5.37943	13531	1247	5.39602	14480		1247	5.37958	53011	1247	5.37972	60360	1247	5.37932	67199
1248	5.38418	13515	1248	5.38375	13191	1248	5.40032	13807		1248	5.3839	53099	1248	5.38405	56801	1248	5.38363	61534
1249	5.3885	14548	1249	5.38807	12879	1249	5.40463	13395		1249	5.38822	52867	1249	5.38835	52849	1249	5.38795	57983
1250	5.39282	14340	1250	5.39237	12791	1250	5.40895	14456		1250	5.39253	52887	1250	5.39267	51378	1250	5.39225	55362
1251	5.39713	14140	1251	5.39668	13059	1251	5.41325	14592		1251	5.39683	43319	1251	5.39698	49667	1251	5.39657	52657
1252	5.40145	14516	1252	5.401	12415	1252	5.41757	14460		1252	5.40115	43131	1252	5.40128	45921	1252	5.40088	49239
1253	5.40577	14003	1253	5.40532	12771	1253	5.42188	14352		1253	5.40547	43303	1253	5.4056	44483	1253	5.4052	48153
1254	5.41007	13875	1254	5.40963	12975	1254	5.4262	13959		1254	5.40978	43755	1254	5.40992	44463	1254	5.40952	46274
1255	5.41438	14083	1255	5.41393	12519	1255	5.43052	14624		1255	5.41408	43087	1255	5.41423	41478	1255	5.41382	44431
1256	5.4187	14252	1256	5.41825	13199	1256	5.43482	14896		1256	5.4184	33143	1256	5.41855	39924	1256	5.41813	42896
1257	5.42302	13651	1257	5.42257	12763	1257	5.43913	14364		1257	5.42272	32955	1257	5.42287	39700	1257	5.42245	40549
1258	5.42733	14083	1258	5.42688	13199	1258	5.44345	14348		1258	5.42703	33687	1258	5.42717	37477	1258	5.42675	39195
1259	5.43165	14652	1259	5.4312	13067	1259	5.44777	14900		1259	5.43135	34031	1259	5.43148	36091	1259	5.43107	38326
1260	5.43597	15224	1260	5.4355	13343	1260	5.45208	14264		1260	5.43565	33579	1260	5.4358	36219	1260	5.43538	37805
1261	5.44028	14107	1261	5.43982	12347	1261	5.45638	14560		1261	5.43997	33567	1261	5.44012	35062	1261	5.4397	37292
1262	5.44458	13743	1262	5.44413	12999	1262	5.4607	14888		1262	5.4443	33207	1262	5.44442	33960	1262	5.44402	34665
1263	5.4489	14800	1263	5.44845	12759	1263	5.46502	14312		1263	5.44862	33151	1263	5.4488	33588	1263	5.44832	33872
1264	5.45322	14204	1264	5.45277	13539	1264	5.46933	14432		1264	5.45293	33979	1264	5.45312	33572	1264	5.45263	34229
1265	5.45753	14316	1265	5.45708	13223	1265	5.47363	14200		1265	5.45723	33007	1265	5.45742	32398	1265	5.45695	33147
1266	5.46183	14588	1266	5.46138	12735	1266	5.47795	14536		1266	5.46155	33543	1266	5.46173	31333	1266	5.46127	32054
1267	5.46615	15088	1267	5.4657	13067	1267	5.48227	14284		1267	5.46587	33511	1267	5.46605	31782	1267	5.46558	33063
1268	5.47047	13911	1268	5.47002	13291	1268	5.4866	14252		1268	5.47017	33731	1268	5.47037	30112	1268	5.4699	30761
1269	5.47478	14936	1269	5.47432	12979	1269	5.4909	14440		1269	5.47448	33811	1269	5.47467	30248	1269	5.4742	30008
1270	5.47908	14019	1270	5.47863	13043	1270	5.49523	14011		1270	5.4788	33275	1270	5.47898	30552	1270	5.47852	30512
1271	5.4834	14536	1271	5.48295	13019	1271	5.49955	14712		1271	5.48312	22687	1271	5.4833	29335	1271	5.48283	31249
1272	5.48772	13947	1272	5.48727	13419	1272	5.50387	14420		1272	5.48743	22675	1272	5.48762	29904	1272	5.48715	29111
1273	5.49203	13731	1273	5.49158	13271	1273	5.50817	15352		1273	5.49173	23223	1273	5.49192	28634	1273	5.49145	29235
1274	5.49635	13579	1274	5.49588	12927	1274	5.51248	14336		1274	5.49607	22899	1274	5.49623	28803	1274	5.49577	30440
1275	5.50067	15104	1275	5.5002	12707	1275	5.5168	14568		1275	5.50037	22855	1275	5.50055	29347	1275	5.50008	28979
1276	5.50498	14704	1276	5.50452	13131	1276	5.52112	14260		1276	5.50468	23215	1276	5.50487	27497	1276	5.50438	27705
1277	5.5093	14564	1277	5.50883	13463	1277	5.52542	14272		1277	5.509	23535	1277	5.50918	28290	1277	5.5087	28222
1278	5.5136	13835	1278	5.51313	12311	1278	5.52973	14352		1278	5.51332	23227	1278	5.5135	26949	1278	5.51302	27589
1279	5.51792	14144	1279	5.51745	12367	1279	5.53405	14348		1279	5.51762	23099	1279	5.51782	25980	1279	5.51733	27750
1280	5.52223	12719	1280	5.52177	12731	1280	5.53837	13919		1280	5.52193	22979	1280	5.52212	26861	1280	5.52163	26364
1281	5.52655	13835	1281	5.52607	12371	1281	5.54267	14436		1281	5.52625	23811	1281	5.52643	26452	1281	5.52595	28090
1282	5.53085	13491	1282	5.53038	12347	1282	5.54698	13703		1282	5.53057	22719	1282	5.53075	26568	1282	5.53027	26849
1283	5.53517	13283	1283	5.5347	12211	1283	5.5513	13807		1283	5.53487	23211	1283	5.53505	25439	1283	5.53458	25952
1284	5.53948	12991	1284	5.53902	12663	1284	5.55562	14047		1284	5.53918	22823	1284	5.53937	26076	1284	5.5389	27201
1285	5.5438	13675	1285	5.54332	11991	1285	5.55993	13799		1285	5.5435	22915	1285	5.54368	25563	1285	5.5432	26276
1286	5.54812	13395	1286	5.54765	12611	1286	5.56425	13063		1286	5.54782	22711	1286	5.548	25832	1286	5.54752	26480
1287	5.55242	13235	1287	5.55195	12691	1287	5.56857	13975		1287	5.55212	21930	1287	5.55232	24679	1287	5.55183	25203
1288	5.55673	14308	1288	5.55627	12703	1288	5.57287	13715		1288	5.55643	22111	1288	5.55663	24927	1288	5.55615	25764
1289	5.56105	13303	1289	5.56058	12091	1289	5.57718	13363		1289	5.56075	23303	1289	5.56093	25047	1289	5.56045	25191
1290	5.56535	13307	1290	5.56488	11818	1290	5.5815	13907		1290	5.56507	22671	1290	5.56525	24567	1290	5.56477	25672
1291	5.56968	13015	1291	5.5692	12403	1291	5.58582	12587		1291	5.56937	22467	1291	5.56957	24438	1291	5.56908	24671
1292	5.574	13375	1292	5.57352	12227	1292	5.59013	13155		1292	5.57368	22599	1292	5.57387	24370	1292	5.5734	25471
1293	5.5783	13163	1293	5.57783	11438	1293	5.59443	13011		1293	5.578	22367	1293	5.5782	22845	1293	5.5777	24438
1294	5.58262	12827	1294	5.58215	12343	1294	5.59875	13595		1294	5.58232	22387	1294	5.58252	23434	1294	5.58202	24543
1295	5.58693	13331	1295	5.58645	11826	1295	5.60307	13511		1295	5.58663	21967	1295	5.58683	21988	1295	5.58633	24583
1296	5.59125	13255	1296	5.59077	12127	1296	5.60738	13235		1296	5.59095	22131	1296	5.59113	22469	1296	5.59065	24002
1297	5.59557	12383	1297	5.59508	11402	1297	5.61168	13091		1297	5.59527	22019	1297	5.59545	23914	1297	5.59497	23105
1298	5.59987	12903	1298	5.5994	11590	1298	5.616	12183		1298	5.59957	21975	1298	5.59977	22493	1298	5.59928	23922
1299	5.60418	12767	1299	5.60372	12243	1299	5.62032	12399		1299	5.60388	22419	1299	5.60407	21996	1299	5.60358	23386
1300	5.6085	13487	1300	5.60802	11658	1300	5.62463	12731		1300	5.6082	21194	1300	5.60838	22449	1300	5.6079	22061
1301	5.6128	12895	1301	5.61233	11538	1301	5.62893	13039		1301	5.61252	21838	1301	5.6127	22505	1301	5.61222	22457
1302	5.61712	12063	1302	5.61665	10986	1302	5.63325	12831		1302	5.61683	22007	1302	5.61702	22673	1302	5.61652	22137
1303	5.62143	12415	1303	5.62097	11322	1303	5.63757	12727		1303	5.62113	22051	1303	5.62133	22297	1303	5.62085	23057
1304	5.62575	11975	1304	5.62528	11762	1304	5.6419	12335		1304	5.62545	21338	1304	5.62563	21856	1304	5.62515	22641
1305	5.63005	12011	1305	5.62958	10914	1305	5.6462	12627		1305	5.62975	11002	1305	5.62995	21300	1305	5.62947	21212
1306	5.63437	12219	1306	5.6339	11566	1306	5.65052	12775		1306	5.63408	11218	1306	5.63427	21488	1306	5.63378	21360
1307	5.63868	11618	1307	5.63822	10122	1307	5.65483	12671		1307	5.63838	11466	1307	5.63858	20940	1307	5.6381	20627
1308	5.643	12187	1308	5.64252	11170	1308	5.65915	13047		1308	5.6427	11270	1308	5.64288	20908	1308	5.64242	21224
1309	5.64732	12723	1309	5.64683	11570	1309	5.66347	12331		1309	5.64702	11322	1309	5.6472	21528	1309	5.64672	20663
1310	5.65163	12431	1310	5.65115	11770	1310	5.66777	11586		1310	5.65133	11706	1310	5.65153	20712	1310	5.65103	20824
1311	5.65595	11838	1311	5.65547	11622	1311	5.67208	11002		1311	5.65563	11450	1311	5.65583	19671	1311	5.65533	20111
1312	5.66027	12051	1312	5.65978	11174	1312	5.6764	11126		1312	5.65995	10418	1312	5.66015	20567	1312	5.65965	20776
1313	5.66457	11814	1313	5.6641	10810	1313	5.68072	11198		1313	5.66427	10738	1313	5.66447	19547	1313	5.66398	20167
1314	5.66888	11658	1314	5.6684	10910	1314	5.68502	11862		1314	5.66858	11238	1314	5.66877	18690	1314	5.66828	19014
1315	5.6732	11250	1315	5.67272	11366	1315	5.68933	11510		1315	5.6729	11050	1315	5.67308	17345	1315	5.6726	18778
1316	5.6775	11354	1316	5.67703	10138	1316	5.69365	12215		1316	5.6772	10402	1316	5.6774	17673	1316	5.67692	18194
1317	5.68182	11210	1317	5.68135	9482	1317	5.69797	12295		1317	5.68153	10018	1317	5.68172	17657	1317	5.68123	18858
1318	5.68613	11006	1318	5.68567	9778	1318	5.70227	12083		1318	5.68583	10282	1318	5.68603	17249	1318	5.68553	17926
1319	5.69045	10898	1319	5.68998	10062	1319	5.70658	11822		1319	5.69015	10390	1319	5.69033	17573	1319	5.68985	18002
1320	5.69477	11062	1320	5.6943	10318	1320	5.7109	11298		1320	5.69447	10818	1320	5.69465	18974	1320	5.69417	17145
1321	5.69907	10906	1321	5.6986	10154	1321	5.71522	11770		1321	5.69878	10370	1321	5.69897	18518	1321	5.69848	18286
1322	5.70338	11538	1322	5.70292	10430	1322	5.71953	11722		1322	5.70308	10202	1322	5.70327	18610	1322	5.70278	17842
1323	5.7077	11967	1323	5.70723	10706	1323	5.72385	11874		1323	5.7074	10146	1323	5.70758	19078	1323	5.7071	19030
1324	5.71202	11478	1324	5.71153	10786	1324	5.72817	11878		1324	5.71172	11162	1324	5.7119	19122	1324	5.71142	18842
1325	5.71633	11198	1325	5.71585	10514	1325	5.73247	12675		1325	5.71602	11078	1325	5.71622	19198	1325	5.71572	18506
1326	5.72063	11574	1326	5.72017	10110	1326	5.73678	12215		1326	5.72035	10582	1326	5.72053	18910	1326	5.72003	18666
1327	5.72495	11510	1327	5.72448	10846	1327	5.7411	11918		1327	5.72465	11066	1327	5.72485	19146	1327	5.72435	19238
1328	5.72927	11326	1328	5.72878	10442	1328	5.74542	12623		1328	5.72897	11314	1328	5.72917	18902	1328	5.72867	20207
1329	5.73358	12063	1329	5.7331	11178	1329	5.74973	12791		1329	5.73328	10970	1329	5.73348	18394	1329	5.73298	18230
1330	5.7379	12247	1330	5.73742	11290	1330	5.75403	12531		1330	5.7376	10702	1330	5.73778	18810	1330	5.7373	19238
1331	5.7422	11858	1331	5.74173	10522	1331	5.75835	11882		1331	5.74192	11110	1331	5.7421	18454	1331	5.74162	19090
1332	5.74652	12007	1332	5.74605	10922	1332	5.76268	12719		1332	5.74623	11310	1332	5.74642	18326	1332	5.74592	19455
1333	5.75083	11698	1333	5.75037	11278	1333	5.767	12419		1333	5.75055	11634	1333	5.75073	18330	1333	5.75023	19511
1334	5.75515	12127	1334	5.75468	11102	1334	5.77132	12427		1334	5.75487	11955	1334	5.75503	18126	1334	5.75453	18114
1335	5.75947	11474	1335	5.75898	11054	1335	5.77562	12247		1335	5.75918	10930	1335	5.75935	17597	1335	5.75885	19058
1336	5.76377	11714	1336	5.7633	10758	1336	5.77993	11850		1336	5.7635	11662	1336	5.76367	18158	1336	5.76317	18434
1337	5.76808	11802	1337	5.76762	11170	1337	5.78425	12375		1337	5.76782	10846	1337	5.76798	17617	1337	5.76748	17802
1338	5.7724	11774	1338	5.77192	10306	1338	5.78855	11582		1338	5.77212	11586	1338	5.77228	18114	1338	5.7718	18682
1339	5.7767	11642	1339	5.77625	10806	1339	5.79288	11482		1339	5.77643	11546	1339	5.7766	18018	1339	5.77612	18186
1340	5.78102	11898	1340	5.78055	10394	1340	5.79718	12235		1340	5.78075	11158	1340	5.78092	17669	1340	5.78042	18022
1341	5.78533	11762	1341	5.78487	10778	1341	5.8015	12011		1341	5.78507	10462	1341	5.78523	17665	1341	5.78473	18026
1342	5.78965	11842	1342	5.78918	10898	1342	5.80582	11662		1342	5.78938	10542	1342	5.78955	16857	1342	5.78905	18002
1343	5.79398	11618	1343	5.7935	11390	1343	5.81012	11971		1343	5.7937	10654	1343	5.79385	17365	1343	5.79337	18186
1344	5.79828	11754	1344	5.7978	10922	1344	5.81443	11874		1344	5.798	10870	1344	5.79818	16985	1344	5.79767	18042
1345	5.8026	11306	1345	5.80212	10778	1345	5.81875	11754		1345	5.80232	10638	1345	5.8025	17906	1345	5.80198	17762
1346	5.80692	11526	1346	5.80643	10598	1346	5.82307	11654		1346	5.80663	10878	1346	5.80682	17389	1346	5.8063	17473
1347	5.81123	11530	1347	5.81075	10814	1347	5.82737	11590		1347	5.81095	11118	1347	5.81113	17061	1347	5.81062	17281
1348	5.81555	11262	1348	5.81505	10326	1348	5.8317	11198		1348	5.81525	11086	1348	5.81543	17213	1348	5.81492	17726
1349	5.81985	11326	1349	5.81937	10922	1349	5.83602	11975		1349	5.81957	10746	1349	5.81975	16905	1349	5.81923	16785
1350	5.82417	11198	1350	5.82368	10050	1350	5.84032	11610		1350	5.82388	11214	1350	5.82407	16609	1350	5.82355	17037
1351	5.82848	10830	1351	5.828	9894	1351	5.84463	11866		1351	5.8282	10890	1351	5.82837	16129	1351	5.82787	17129
1352	5.83278	11370	1352	5.83232	10694	1352	5.84895	11430		1352	5.8327	11046	1352	5.83268	16617	1352	5.8322	17269
1353	5.8371	10938	1353	5.83662	10598	1353	5.85327	11570		1353	5.83702	10090	1353	5.837	16993	1353	5.83652	17069
1354	5.84142	10950	1354	5.84093	9958	1354	5.85757	11282		1354	5.84133	10678	1354	5.84132	16577	1354	5.84082	16609
1355	5.84573	10582	1355	5.84525	10326	1355	5.86188	11450		1355	5.84563	10494	1355	5.84563	16593	1355	5.84513	16781
1356	5.85005	11278	1356	5.84955	10814	1356	5.8662	11210		1356	5.84995	10654	1356	5.84993	16649	1356	5.84945	16225
1357	5.85435	11526	1357	5.85387	10718	1357	5.87052	12083		1357	5.85427	10358	1357	5.85425	15848	1357	5.85377	16713
1358	5.85867	11270	1358	5.85818	10206	1358	5.87482	11690		1358	5.85858	10302	1358	5.85857	15932	1358	5.85808	16421
1359	5.86298	10778	1359	5.8625	10098	1359	5.87913	11578		1359	5.8629	10330	1359	5.86287	16945	1359	5.8624	16253
1360	5.8673	11842	1360	5.86682	10894	1360	5.88345	11522		1360	5.86722	10530	1360	5.8672	15996	1360	5.86672	16045
1361	5.87162	11422	1361	5.87112	10626	1361	5.88777	11614		1361	5.87152	10166	1361	5.87152	16489	1361	5.87102	15628
1362	5.87592	11190	1362	5.87545	9970	1362	5.89207	11338		1362	5.87583	10422	1362	5.87583	16137	1362	5.87533	16213
1363	5.88023	10754	1363	5.87975	9898	1363	5.89638	11290		1363	5.88015	10202	1363	5.88013	15484	1363	5.87965	16201
1364	5.88455	11350	1364	5.88407	10214	1364	5.9007	11514		1364	5.88447	10394	1364	5.88445	15740	1364	5.88397	15828
1365	5.88887	11302	1365	5.88837	10786	1365	5.90502	11538		1365	5.88877	10130	1365	5.88877	15260	1365	5.88828	15720
1366	5.89318	10634	1366	5.8927	10214	1366	5.90933	11502		1366	5.89308	10130	1366	5.89308	15660	1366	5.8926	15780
1367	5.89748	11702	1367	5.89702	10310	1367	5.91365	11026		1367	5.8974	10978	1367	5.89738	15584	1367	5.8969	16205
1368	5.9018	10946	1368	5.90133	10530	1368	5.91797	11198		1368	5.90172	10278	1368	5.9017	15392	1368	5.90122	15836
1369	5.90612	10562	1369	5.90563	10366	1369	5.92227	11410		1369	5.90603	10630	1369	5.90602	14948	1369	5.90553	15244
1370	5.91043	10726	1370	5.90995	10470	1370	5.92658	11098		1370	5.91035	10038	1370	5.91033	15216	1370	5.90985	15200
1371	5.91473	10762	1371	5.91427	9954	1371	5.9309	11462		1371	5.91465	10942	1371	5.91463	15672	1371	5.91415	14864
1372	5.91905	10722	1372	5.91858	10206	1372	5.93522	11450		1372	5.91897	10066	1372	5.91895	15072	1372	5.91847	15680
1373	5.92337	11302	1373	5.92288	10210	1373	5.93953	11430		1373	5.92328	10626	1373	5.92327	14320	1373	5.92278	15940
1374	5.92768	10730	1374	5.9272	9586	1374	5.94385	11230		1374	5.92758	10118	1374	5.92758	15264	1374	5.92708	15680
1375	5.93198	11038	1375	5.93152	10066	1375	5.94817	11162		1375	5.9319	9866	1375	5.9319	14828	1375	5.9314	15724
1376	5.93632	10474	1376	5.93583	10178	1376	5.95248	11430		1376	5.93622	10506	1376	5.9362	15252	1376	5.93573	15656
1377	5.94065	10462	1377	5.94013	10338	1377	5.95678	10562		1377	5.94053	10522	1377	5.94052	15852	1377	5.94003	15400
1378	5.94495	10934	1378	5.94447	9894	1378	5.9611	11182		1378	5.94485	10122	1378	5.94485	15512	1378	5.94435	15684
1379	5.94927	10206	1379	5.94878	10126	1379	5.96542	11002		1379	5.94917	10870	1379	5.94915	15044	1379	5.94867	14932
1380	5.95358	11402	1380	5.9531	9922	1380	5.96973	11430		1380	5.95348	10938	1380	5.95348	14696	1380	5.95298	14344
1381	5.9579	10866	1381	5.9574	9626	1381	5.97405	11738		1381	5.9578	10038	1381	5.95778	14856	1381	5.9573	15152
1382	5.96222	10842	1382	5.96172	10558	1382	5.97837	11474		1382	5.96212	10550	1382	5.9621	14776	1382	5.96162	14820
1383	5.96653	11026	1383	5.96603	10146	1383	5.98268	10914		1383	5.96643	10198	1383	5.96642	14900	1383	5.96593	14636
1384	5.97085	10522	1384	5.97035	9970	1384	5.987	11038		1384	5.97075	9834	1384	5.97073	14936	1384	5.97025	14772
1385	5.97517	10646	1385	5.97467	9850	1385	5.99132	11630		1385	5.97507	10262	1385	5.97505	15256	1385	5.97457	14836
1386	5.97948	10806	1386	5.979	10502	1386	5.99562	11070		1386	5.97938	10718	1386	5.97937	14912	1386	5.97888	15072
1387	5.98378	10778	1387	5.9833	10158	1387	5.99995	11174		1387	5.9837	10514	1387	5.98368	14440	1387	5.98318	14512
1388	5.9881	10770	1388	5.98762	10810	1388	6.00425	11590		1388	5.98802	10362	1388	5.988	14304	1388	5.9875	14480
1389	5.99243	11246	1389	5.99193	10322	1389	6.00857	11886		1389	5.99233	10434	1389	5.9923	15060	1389	5.99183	15004
1390	5.99673	11218	1390	5.99625	10030	1390	6.01288	12063		1390	5.99665	10370	1390	5.99662	14107	1390	5.99613	14664
1391	6.00105	11150	1391	6.00057	10270	1391	6.0172	11166		1391	6.00097	9946	1391	6.00093	14780	1391	6.00045	14400
1392	6.00537	10614	1392	6.00488	10050	1392	6.02152	11282		1392	6.00528	10050	1392	6.00525	14312	1392	6.00477	14840
1393	6.00968	10498	1393	6.0092	9898	1393	6.02583	11070		1393	6.00962	10446	1393	6.00957	14416	1393	6.00908	14448
1394	6.014	10902	1394	6.01352	9830	1394	6.03015	10954		1394	6.01392	10362	1394	6.01388	15136	1394	6.0134	13895
1395	6.01832	10426	1395	6.01783	10274	1395	6.03447	11894		1395	6.01823	10406	1395	6.0182	14880	1395	6.01772	14332
1396	6.02263	10942	1396	6.02215	10642	1396	6.03878	11346		1396	6.02255	9910	1396	6.02252	13751	1396	6.02203	15080
1397	6.02695	11310	1397	6.02647	10066	1397	6.0431	11254		1397	6.02687	10502	1397	6.02683	14940	1397	6.02635	14860
1398	6.03127	10742	1398	6.03078	10086	1398	6.04742	11250		1398	6.0312	10282	1398	6.03115	14344	1398	6.03067	14780
1399	6.03558	11166	1399	6.0351	9870	1399	6.05173	11230		1399	6.03552	9730	1399	6.03547	14516	1399	6.03498	14043
1400	6.03988	10930	1400	6.0394	9630	1400	6.05605	11502		1400	6.03983	10190	1400	6.03978	14468	1400	6.0393	14336
1401	6.04422	11170	1401	6.04372	10266	1401	6.06037	11474		1401	6.04415	10390	1401	6.0441	14232	1401	6.04362	14308
1402	6.04853	10994	1402	6.04805	10614	1402	6.06467	11822		1402	6.04847	10322	1402	6.04842	14148	1402	6.04793	15016
1403	6.05283	10718	1403	6.05235	10690	1403	6.06898	11114		1403	6.05278	10258	1403	6.05273	14480	1403	6.05225	14464
1404	6.05715	10258	1404	6.05667	10098	1404	6.0733	11762		1404	6.0571	10738	1404	6.05703	14031	1404	6.05655	14684
1405	6.06147	11526	1405	6.06098	9918	1405	6.07762	11430		1405	6.06142	9894	1405	6.06135	13991	1405	6.06087	13979
1406	6.06578	10842	1406	6.0653	10278	1406	6.08193	11090		1406	6.06573	10430	1406	6.06567	14216	1406	6.06518	14352
1407	6.0701	11138	1407	6.06963	10278	1407	6.08625	11278		1407	6.07005	10086	1407	6.06998	13031	1407	6.0695	14496
1408	6.07442	11226	1408	6.07395	10534	1408	6.09057	11466		1408	6.07437	9954	1408	6.0743	13467	1408	6.07382	14200
1409	6.07873	10494	1409	6.07827	10218	1409	6.09488	11170		1409	6.07868	9902	1409	6.07863	14452	1409	6.07815	14144
1410	6.08305	10742	1410	6.08258	10174	1410	6.0992	11418		1410	6.083	9978	1410	6.08295	13347	1410	6.08247	14432
1411	6.08737	10586	1411	6.0869	10378	1411	6.10352	11734		1411	6.08732	10130	1411	6.08727	13591	1411	6.08678	14115
1412	6.09168	10782	1412	6.09122	10274	1412	6.10783	11514		1412	6.09163	10446	1412	6.0916	14059	1412	6.0911	14284
1413	6.096	11066	1413	6.09552	10002	1413	6.11215	11506		1413	6.09593	9862	1413	6.0959	13391	1413	6.09542	14188
1414	6.10033	10958	1414	6.09985	9966	1414	6.11647	11758		1414	6.10025	10174	1414	6.10022	13719	1414	6.09972	14051
1415	6.10465	10714	1415	6.10415	10390	1415	6.12077	11766		1415	6.10457	10482	1415	6.10453	13467	1415	6.10405	13687
1416	6.10897	11374	1416	6.10847	10330	1416	6.1251	11578		1416	6.10888	10154	1416	6.10885	13695	1416	6.10835	14140
1417	6.11328	10438	1417	6.11278	10250	1417	6.1294	11939		1417	6.1132	10574	1417	6.11317	13759	1417	6.11267	13987
1418	6.1176	11506	1418	6.1171	10306	1418	6.13372	11770		1418	6.11752	10906	1418	6.11748	13979	1418	6.11698	13643
1419	6.1219	10146	1419	6.12142	10082	1419	6.13803	11386		1419	6.12183	10802	1419	6.1218	14192	1419	6.12133	13659
1420	6.12623	11074	1420	6.12573	10154	1420	6.14235	10922		1420	6.12615	10446	1420	6.12612	13403	1420	6.12563	14224
1421	6.13055	10742	1421	6.13005	10562	1421	6.14667	11218		1421	6.13045	10266	1421	6.13043	13651	1421	6.12995	14268
1422	6.13485	10998	1422	6.13437	10358	1422	6.151	11374		1422	6.13478	10694	1422	6.13475	14003	1422	6.13427	13707
1423	6.13917	11098	1423	6.13868	10122	1423	6.15532	11486		1423	6.13908	10878	1423	6.13907	13407	1423	6.13858	13951
1424	6.1436	11394	1424	6.143	10358	1424	6.15962	11322		1424	6.1434	10418	1424	6.14338	13883	1424	6.1429	13919
1425	6.14792	11070	1425	6.14732	10518	1425	6.16393	11170		1425	6.14773	10054	1425	6.1477	14296	1425	6.14722	14067
1426	6.15223	10182	1426	6.15163	10334	1426	6.16825	11906		1426	6.15203	9810	1426	6.15202	14204	1426	6.15153	14075
1427	6.15653	11346	1427	6.15597	10910	1427	6.17257	11518		1427	6.15635	9970	1427	6.15633	14268	1427	6.15585	14055
1428	6.16085	11446	1428	6.16028	10714	1428	6.17688	11226		1428	6.16067	10834	1428	6.16065	14264	1428	6.16017	13651
1429	6.16517	11090	1429	6.16478	10474	1429	6.1812	11842		1429	6.16498	10338	1429	6.16495	14332	1429	6.16448	14015
1430	6.16948	10582	1430	6.16908	10174	1430	6.18552	11742		1430	6.1693	10670	1430	6.16928	14099	1430	6.16878	14095
1431	6.1738	11438	1431	6.1734	10362	1431	6.18983	11370		1431	6.17362	9998	1431	6.17362	14099	1431	6.17312	13511
1432	6.17812	11306	1432	6.17773	11102	1432	6.19415	11918		1432	6.17793	9774	1432	6.17792	13531	1432	6.17743	14208
1433	6.18243	10770	1433	6.18203	10718	1433	6.19847	11614		1433	6.18225	10146	1433	6.18223	13963	1433	6.18175	14488
1434	6.18675	10726	1434	6.18635	10394	1434	6.20305	12027		1434	6.18657	10530	1434	6.18655	14848	1434	6.18607	14188
1435	6.19107	11062	1435	6.19067	10974	1435	6.20735	11486		1435	6.19088	11558	1435	6.19087	14320	1435	6.19038	14276
1436	6.19538	10858	1436	6.19498	10918	1436	6.21167	11930		1436	6.1952	10382	1436	6.19518	13963	1436	6.1947	13643
1437	6.1997	10906	1437	6.1993	10402	1437	6.216	11370		1437	6.19952	11006	1437	6.1995	14716	1437	6.19902	14047
1438	6.20402	12147	1438	6.20362	9642	1438	6.2203	11350		1438	6.20383	10994	1438	6.20382	13635	1438	6.20333	13639
1439	6.20833	11430	1439	6.20793	10534	1439	6.22462	11190		1439	6.20815	11086	1439	6.20813	13571	1439	6.20765	13843
1440	6.21265	10546	1440	6.21225	10230	1440	6.22893	11798		1440	6.21247	11390	1440	6.21245	13471	1440	6.21195	13959
1441	6.21697	11146	1441	6.21657	10554	1441	6.23325	12031		1441	6.21678	10678	1441	6.21677	13091	1441	6.21628	13415
1442	6.22128	11042	1442	6.22088	10910	1442	6.23757	11802		1442	6.2211	10958	1442	6.22108	13307	1442	6.2206	13939
1443	6.22558	11138	1443	6.2252	10270	1443	6.24188	12467		1443	6.2254	10570	1443	6.22538	13423	1443	6.2249	13763
1444	6.2299	11618	1444	6.22952	10406	1444	6.2462	11030		1444	6.22972	10734	1444	6.2297	14095	1444	6.22922	13299
1445	6.23422	11318	1445	6.23382	10166	1445	6.25052	11338		1445	6.23403	10442	1445	6.23402	13171	1445	6.23353	13679
1446	6.23853	10906	1446	6.23813	10382	1446	6.25483	11542		1446	6.23835	11162	1446	6.23833	13679	1446	6.238	13435
1447	6.24285	11238	1447	6.24245	10654	1447	6.25915	11230		1447	6.24267	10702	1447	6.24265	13247	1447	6.2423	13771
1448	6.24717	11054	1448	6.24677	10406	1448	6.26347	11886		1448	6.24698	10298	1448	6.24697	13243	1448	6.24662	13411
1449	6.25148	11138	1449	6.25108	9770	1449	6.26778	11546		1449	6.2513	10990	1449	6.25128	13339	1449	6.25093	13899
1450	6.2558	10978	1450	6.2554	10210	1450	6.2721	11198		1450	6.25562	10286	1450	6.2556	13711	1450	6.25525	13395
1451	6.26012	11298	1451	6.25972	10310	1451	6.27642	11678		1451	6.25993	10574	1451	6.25992	13127	1451	6.25957	12911
1452	6.26443	10846	1452	6.26403	10422	1452	6.28073	11310		1452	6.26425	9878	1452	6.26423	13247	1452	6.26388	13599
1453	6.26875	11342	1453	6.26833	10418	1453	6.28505	11450		1453	6.26855	10286	1453	6.26853	13103	1453	6.2682	13891
1454	6.27307	11194	1454	6.27267	10574	1454	6.28935	11082		1454	6.27287	10374	1454	6.27287	13191	1454	6.27252	13079
1455	6.27738	11318	1455	6.27698	10398	1455	6.29367	11330		1455	6.27718	10482	1455	6.27718	13223	1455	6.27683	13707
1456	6.2817	10774	1456	6.28128	10334	1456	6.29798	11622		1456	6.2815	10674	1456	6.28148	13655	1456	6.28113	13623
1457	6.286	10662	1457	6.28562	10390	1457	6.3023	11314		1457	6.28582	10814	1457	6.28582	12955	1457	6.28545	13515
1458	6.29032	10954	1458	6.28992	10646	1458	6.30662	11690		1458	6.29013	10274	1458	6.29013	13367	1458	6.28978	12547
1459	6.29463	11038	1459	6.29423	9978	1459	6.31093	11750		1459	6.29445	10430	1459	6.29443	13171	1459	6.2941	13079
1460	6.29895	10674	1460	6.29855	10066	1460	6.31525	11470		1460	6.29877	9774	1460	6.29892	13003	1460	6.29842	13319
1461	6.30327	11038	1461	6.30287	10358	1461	6.31957	10870		1461	6.30307	10602	1461	6.30322	12671	1461	6.30273	13387
1462	6.30758	10766	1462	6.30718	10138	1462	6.32388	11430		1462	6.3074	10230	1462	6.30755	13139	1462	6.30705	12527
1463	6.3119	11766	1463	6.3115	10606	1463	6.3282	11678		1463	6.31172	10970	1463	6.31187	13279	1463	6.31138	12667
1464	6.31622	11190	1464	6.31583	10646	1464	6.3325	11302		1464	6.31603	10658	1464	6.31617	13139	1464	6.31568	13003
1465	6.32053	10770	1465	6.32015	10498	1465	6.33683	11342		1465	6.32033	10430	1465	6.32048	13583	1465	6.32	12635
1466	6.32485	10746	1466	6.32447	10258	1466	6.34115	11354		1466	6.32465	11190	1466	6.32482	13035	1466	6.32432	13631
1467	6.32917	11162	1467	6.32878	10538	1467	6.34545	11078		1467	6.32897	10638	1467	6.32913	12607	1467	6.32863	13163
1468	6.33347	11706	1468	6.3331	10202	1468	6.34978	11198		1468	6.33328	10838	1468	6.33345	13695	1468	6.33295	12923
1469	6.33778	10910	1469	6.3374	10326	1469	6.35408	11902		1469	6.3376	10474	1469	6.33775	13059	1469	6.33728	13035
1470	6.3421	10922	1470	6.34173	10714	1470	6.3584	11066		1470	6.34192	10754	1470	6.34207	13011	1470	6.3416	13171
1471	6.34642	11050	1471	6.34605	10686	1471	6.36272	11530		1471	6.34625	10498	1471	6.34638	12683	1471	6.34592	13075
1472	6.35073	11442	1472	6.35035	10014	1472	6.36703	11574		1472	6.35057	10102	1472	6.3507	12267	1472	6.35022	13155
1473	6.35505	11006	1473	6.35468	10974	1473	6.37135	12031		1473	6.35488	10554	1473	6.35502	13679	1473	6.35453	12415
1474	6.35937	10726	1474	6.35898	10062	1474	6.37567	11826		1474	6.35922	10354	1474	6.35933	13519	1474	6.35885	13351
1475	6.36368	10898	1475	6.3633	10538	1475	6.37997	11830		1475	6.36353	10766	1475	6.36365	12655	1475	6.36317	13427
1476	6.36798	11274	1476	6.36762	10894	1476	6.3843	11842		1476	6.36783	10402	1476	6.36797	12931	1476	6.36748	12739
1477	6.37232	11282	1477	6.37193	10670	1477	6.3886	12091		1477	6.37215	10778	1477	6.37228	12379	1477	6.3718	12627
1478	6.37663	11366	1478	6.37625	11006	1478	6.39292	11874		1478	6.37647	10938	1478	6.3766	12475	1478	6.37613	13271
1479	6.38093	11158	1479	6.38058	10342	1479	6.39723	11482		1479	6.38078	10934	1479	6.38092	12551	1479	6.38043	12783
1480	6.38525	11062	1480	6.3849	10962	1480	6.40155	11902		1480	6.3851	10926	1480	6.38523	12519	1480	6.38477	12655
1481	6.38957	10314	1481	6.38922	10350	1481	6.40587	11390		1481	6.38942	10786	1481	6.38953	12971	1481	6.38908	13419
1482	6.39388	11602	1482	6.39353	10298	1482	6.41018	11242		1482	6.39373	10694	1482	6.39385	12619	1482	6.3934	12903
1483	6.3982	11374	1483	6.39787	10258	1483	6.4145	11766		1483	6.39805	10466	1483	6.39818	13191	1483	6.39772	12419
1484	6.40252	11054	1484	6.40218	10834	1484	6.41882	11902		1484	6.40237	9894	1484	6.4025	12695	1484	6.40203	12723
1485	6.40683	11582	1485	6.40648	9978	1485	6.42313	10954		1485	6.40667	10146	1485	6.4068	12783	1485	6.40635	12667
1486	6.41115	11378	1486	6.41082	10530	1486	6.42745	11046		1486	6.41098	10578	1486	6.41112	12759	1486	6.41067	12723
1487	6.41547	10814	1487	6.41513	10330	1487	6.43177	11254		1487	6.41532	10318	1487	6.41543	12891	1487	6.41497	13051
1488	6.41978	11190	1488	6.41945	10562	1488	6.43607	11182		1488	6.41963	10414	1488	6.41975	13063	1488	6.41928	13031
1489	6.4241	10850	1489	6.42377	10318	1489	6.44038	11842		1489	6.42393	10518	1489	6.42407	12403	1489	6.4236	13131
1490	6.4284	11130	1490	6.42808	10562	1490	6.4447	11778		1490	6.42825	10762	1490	6.42838	12659	1490	6.42792	12875
1491	6.43272	11846	1491	6.4324	10582	1491	6.44902	11786		1491	6.43282	10590	1491	6.4327	13131	1491	6.43223	12999
1492	6.43703	10762	1492	6.43672	10490	1492	6.45333	11598		1492	6.43712	10390	1492	6.437	12779	1492	6.43655	12931
1493	6.44135	10650	1493	6.44103	10626	1493	6.45765	10638		1493	6.44143	10382	1493	6.44132	13107	1493	6.44087	12767
1494	6.44567	10886	1494	6.44535	10574	1494	6.46197	11654		1494	6.44575	9826	1494	6.44565	13671	1494	6.44518	13619
1495	6.44998	11414	1495	6.44967	10418	1495	6.46628	11746		1495	6.45007	10390	1495	6.44997	12319	1495	6.4495	12619
1496	6.4543	11758	1496	6.45398	10426	1496	6.4706	11470		1496	6.45438	10870	1496	6.45428	13019	1496	6.45382	13183
1497	6.45862	11726	1497	6.4583	10890	1497	6.47492	11558		1497	6.4587	10314	1497	6.45858	13095	1497	6.45813	12415
1498	6.46293	10706	1498	6.46262	10510	1498	6.47923	11082		1498	6.46302	10438	1498	6.4629	13191	1498	6.46245	13363
1499	6.46725	11546	1499	6.46695	10962	1499	6.48353	11742		1499	6.46733	10358	1499	6.46723	12791	1499	6.46677	12459
1500	6.47155	11034	1500	6.47127	10174	1500	6.48785	11462		1500	6.47165	10950	1500	6.47153	13559	1500	6.47107	12779
1501	6.47588	11574	1501	6.47557	10350	1501	6.49218	11270		1501	6.47597	10170	1501	6.47585	12915	1501	6.4754	13255
1502	6.4802	11274	1502	6.47988	10766	1502	6.4965	12015		1502	6.48028	10578	1502	6.48017	12743	1502	6.4797	12547
1503	6.48452	10990	1503	6.48422	10462	1503	6.5008	11882		1503	6.4846	10934	1503	6.48448	12795	1503	6.48402	12603
1504	6.48883	10874	1504	6.48853	10386	1504	6.50513	11182		1504	6.48892	10706	1504	6.4888	13051	1504	6.48833	12867
1505	6.49313	11254	1505	6.49287	10530	1505	6.50943	11714		1505	6.49322	10374	1505	6.49312	13443	1505	6.49265	12659
1506	6.49745	11830	1506	6.49718	10310	1506	6.51375	11354		1506	6.49755	10234	1506	6.49743	13051	1506	6.49697	12811
1507	6.50177	11502	1507	6.5015	10454	1507	6.51807	11674		1507	6.50187	10918	1507	6.50175	12931	1507	6.50128	13007
1508	6.50608	11518	1508	6.50582	11122	1508	6.52238	11422		1508	6.50618	10510	1508	6.50607	12207	1508	6.5056	12703
1509	6.5104	11066	1509	6.51012	10894	1509	6.5267	11646		1509	6.5105	10498	1509	6.51038	12799	1509	6.50992	12927
1510	6.51472	11106	1510	6.51445	10526	1510	6.53102	11714		1510	6.51482	10374	1510	6.5147	12207	1510	6.51423	12899
1511	6.51903	11370	1511	6.51875	10834	1511	6.53533	10926		1511	6.51913	10658	1511	6.51902	12687	1511	6.51855	12851
1512	6.52335	11238	1512	6.52308	10278	1512	6.53965	11798		1512	6.52345	10414	1512	6.52333	12379	1512	6.52285	12703
1513	6.52767	10786	1513	6.52738	10378	1513	6.54395	11830		1513	6.52777	10610	1513	6.52765	13071	1513	6.52718	12771
1514	6.53198	10802	1514	6.53172	10702	1514	6.54828	11154		1514	6.53208	10598	1514	6.53197	12227	1514	6.5315	12667
1515	6.53628	11150	1515	6.53603	10966	1515	6.55258	11154		1515	6.5364	10042	1515	6.53628	12835	1515	6.5358	12755
1516	6.5406	11190	1516	6.54035	9702	1516	6.55692	11394		1516	6.54072	9914	1516	6.5406	12327	1516	6.54012	13603
1517	6.54492	10862	1517	6.54465	9810	1517	6.56122	10974		1517	6.54503	10346	1517	6.5449	12731	1517	6.54443	13039
1518	6.54923	10554	1518	6.54897	10122	1518	6.56553	11190		1518	6.54933	10734	1518	6.54922	11798	1518	6.54875	13235
1519	6.55355	11430	1519	6.55328	10286	1519	6.56985	11034		1519	6.55367	10074	1519	6.55353	12575	1519	6.55307	12795
1520	6.55787	11190	1520	6.5576	9930	1520	6.57418	11042		1520	6.55797	10322	1520	6.55785	12531	1520	6.5574	12487
1521	6.56218	10742	1521	6.56192	10570	1521	6.5785	11470		1521	6.56228	10318	1521	6.56217	12075	1521	6.5617	12303
1522	6.5665	10682	1522	6.56623	9738	1522	6.58282	11022		1522	6.5666	9878	1522	6.5665	11746	1522	6.56602	12387
1523	6.57082	10646	1523	6.57055	10190	1523	6.58712	10918		1523	6.57092	10830	1523	6.5708	11766	1523	6.57033	12339
1524	6.57512	10478	1524	6.57487	10310	1524	6.59145	11038		1524	6.57523	9830	1524	6.57512	12723	1524	6.57465	12007
1525	6.57945	11026	1525	6.57917	10118	1525	6.59577	11170		1525	6.57955	10530	1525	6.57943	12367	1525	6.57897	11951
1526	6.58375	10930	1526	6.5835	10238	1526	6.60007	11598		1526	6.58387	10458	1526	6.58375	12103	1526	6.58328	12491
1527	6.58807	11438	1527	6.58782	10530	1527	6.60438	11606		1527	6.58818	10342	1527	6.58807	12759	1527	6.58762	13051
1528	6.59238	11374	1528	6.59213	10370	1528	6.6087	11658		1528	6.59248	9786	1528	6.59238	12503	1528	6.59193	13583
1529	6.5967	10910	1529	6.59645	10590	1529	6.61302	11614		1529	6.59682	10662	1529	6.5967	12731	1529	6.59625	13123
1530	6.60102	10886	1530	6.60077	10462	1530	6.61733	11798		1530	6.60113	10382	1530	6.60102	12079	1530	6.60057	11902
1531	6.60533	11226	1531	6.60507	10398	1531	6.62165	11206		1531	6.60543	10414	1531	6.60532	12587	1531	6.60488	12167
1532	6.60965	10678	1532	6.60938	10178	1532	6.62597	11686		1532	6.60975	10174	1532	6.60965	12407	1532	6.6092	12679
1533	6.61397	10774	1533	6.6137	11150	1533	6.63028	11386		1533	6.61407	10386	1533	6.61397	12363	1533	6.61352	12311
1534	6.61828	10606	1534	6.61802	11270	1534	6.6346	11758		1534	6.61838	10246	1534	6.61828	12383	1534	6.61782	12751
1535	6.6226	10838	1535	6.62233	10526	1535	6.63892	11162		1535	6.6227	10674	1535	6.6226	13007	1535	6.62213	12935
1536	6.62692	11618	1536	6.62665	10466	1536	6.64323	11598		1536	6.62702	10490	1536	6.62692	12403	1536	6.62645	12523
1537	6.63122	11050	1537	6.63097	11138	1537	6.64755	11758		1537	6.63133	10958	1537	6.63122	12459	1537	6.63077	13035
1538	6.63553	11762	1538	6.63528	10226	1538	6.65187	11670		1538	6.63565	10478	1538	6.63553	12235	1538	6.6351	13111
1539	6.63985	10734	1539	6.6396	10526	1539	6.65617	11790		1539	6.63997	11198	1539	6.63985	13659	1539	6.63942	12711
1540	6.64417	11242	1540	6.64392	10422	1540	6.6605	11742		1540	6.64428	10374	1540	6.64417	12723	1540	6.64373	12531
1541	6.64848	11386	1541	6.64823	10782	1541	6.66482	11586		1541	6.6486	10546	1541	6.64848	12099	1541	6.64805	13131
1542	6.6528	11570	1542	6.65255	10582	1542	6.66913	11358		1542	6.6529	10358	1542	6.6528	12571	1542	6.65237	12631
1543	6.65712	11346	1543	6.65687	10778	1543	6.67345	11470		1543	6.65722	10986	1543	6.65712	12691	1543	6.65668	13019
1544	6.66143	11334	1544	6.66117	10334	1544	6.67777	11366		1544	6.66153	10926	1544	6.66143	12559	1544	6.661	12715
1545	6.66573	10918	1545	6.6655	11102	1545	6.68208	11098		1545	6.66587	10210	1545	6.66575	12567	1545	6.66532	12403
1546	6.67005	11250	1546	6.6698	10970	1546	6.68638	12319		1546	6.67018	10446	1546	6.67007	12623	1546	6.66963	13195
1547	6.67437	11458	1547	6.67412	10634	1547	6.6907	11278		1547	6.6745	10994	1547	6.67438	12587	1547	6.67395	12435
1548	6.67868	11362	1548	6.67843	10438	1548	6.69502	11702		1548	6.67882	11030	1548	6.6787	12895	1548	6.67827	12287
1549	6.683	11490	1549	6.68275	10410	1549	6.69933	11574		1549	6.68313	10514	1549	6.683	12839	1549	6.68258	12987
1550	6.68732	11226	1550	6.68707	10578	1550	6.70365	11662		1550	6.68745	10618	1550	6.68732	12127	1550	6.6869	12539
1551	6.69163	11746	1551	6.69138	10778	1551	6.70797	10902		1551	6.69177	10458	1551	6.69163	12743	1551	6.6912	12587
1552	6.69595	11498	1552	6.6957	10722	1552	6.71228	11858		1552	6.69608	10290	1552	6.69595	12363	1552	6.69553	12899
1553	6.70027	10342	1553	6.70002	10830	1553	6.71662	11926		1553	6.70042	10150	1553	6.70027	12223	1553	6.69985	12259
1554	6.70458	11266	1554	6.70433	10530	1554	6.72093	11370		1554	6.70473	10226	1554	6.70458	12871	1554	6.70415	12747
1555	6.7089	11250	1555	6.70865	10250	1555	6.72525	11710		1555	6.70905	10938	1555	6.7089	13067	1555	6.70847	12251
1556	6.71322	10950	1556	6.71297	10158	1556	6.72957	11502		1556	6.71337	9850	1556	6.71322	11706	1556	6.71278	13007
1557	6.71753	10986	1557	6.71728	10922	1557	6.73388	11182		1557	6.71768	10318	1557	6.71753	12755	1557	6.7171	12831
1558	6.72183	11130	1558	6.72158	10802	1558	6.7382	11606		1558	6.722	10762	1558	6.72183	12359	1558	6.72142	12859
1559	6.72617	11334	1559	6.72592	10378	1559	6.74252	11290		1559	6.72632	10166	1559	6.72615	12903	1559	6.72573	13439
1560	6.73048	11102	1560	6.73022	11126	1560	6.74683	11494		1560	6.73063	10650	1560	6.73048	12195	1560	6.73005	11971
1561	6.7348	11186	1561	6.73453	10266	1561	6.75115	11770		1561	6.73495	10674	1561	6.7348	12979	1561	6.73437	12559
1562	6.73912	11398	1562	6.73885	10802	1562	6.75545	11170		1562	6.73927	9710	1562	6.73912	12603	1562	6.73868	12643
1563	6.74343	11350	1563	6.74317	10758	1563	6.75978	12023		1563	6.74358	10182	1563	6.74343	12439	1563	6.743	13531
1564	6.74788	11474	1564	6.74748	10522	1564	6.7641	12151		1564	6.7479	10594	1564	6.74773	12695	1564	6.7473	12855
1565	6.7522	11750	1565	6.7518	11014	1565	6.76842	11694		1565	6.75222	10442	1565	6.75207	12391	1565	6.75163	12175
1566	6.75652	11530	1566	6.75612	10722	1566	6.77273	11278		1566	6.75652	9738	1566	6.75637	12607	1566	6.75593	12935
1567	6.76083	10554	1567	6.76043	10046	1567	6.77703	11470		1567	6.76083	10010	1567	6.76068	12383	1567	6.76025	12219
1568	6.76513	11070	1568	6.76492	10738	1568	6.78135	11350		1568	6.76517	10342	1568	6.765	12803	1568	6.76457	12735
1569	6.76945	11382	1569	6.76922	10894	1569	6.78567	11778		1569	6.76948	10846	1569	6.76932	12595	1569	6.76888	12551
1570	6.77377	11418	1570	6.77353	10862	1570	6.78998	11222		1570	6.77378	10522	1570	6.77363	13455	1570	6.7732	12683
1571	6.77808	11362	1571	6.77785	10546	1571	6.7943	11782		1571	6.7781	10802	1571	6.77795	12347	1571	6.77752	12811
1572	6.7824	11326	1572	6.78217	10570	1572	6.79862	11782		1572	6.78242	10890	1572	6.78227	12507	1572	6.78183	12243
1573	6.78672	11010	1573	6.78648	10178	1573	6.80312	11050		1573	6.78673	10738	1573	6.78658	12435	1573	6.78615	12455
1574	6.79103	10866	1574	6.7908	10550	1574	6.80742	11967		1574	6.79105	10658	1574	6.7909	12503	1574	6.79047	12027
1575	6.79535	11178	1575	6.79512	10590	1575	6.81173	12267		1575	6.79537	10578	1575	6.79522	12371	1575	6.79477	12531
1576	6.79967	11378	1576	6.79942	10730	1576	6.81605	10978		1576	6.79968	10566	1576	6.79953	12199	1576	6.7991	13023
1577	6.80398	11618	1577	6.80373	10742	1577	6.82037	11466		1577	6.804	10906	1577	6.80385	12395	1577	6.8034	12827
1578	6.8083	10670	1578	6.80805	10882	1578	6.82468	11350		1578	6.80832	10702	1578	6.80817	12803	1578	6.80772	12447
1579	6.81262	10662	1579	6.81238	10990	1579	6.829	11742		1579	6.81263	10018	1579	6.81248	12719	1579	6.81203	13055
1580	6.81692	11102	1580	6.8167	10410	1580	6.83332	11786		1580	6.81695	10430	1580	6.8168	13055	1580	6.81635	12459
1581	6.82123	11714	1581	6.82102	10686	1581	6.83763	11242		1581	6.82127	10874	1581	6.82112	12519	1581	6.82067	12675
1582	6.82555	11174	1582	6.82533	10642	1582	6.84195	11943		1582	6.82558	10154	1582	6.82542	12763	1582	6.82498	12799
1583	6.82987	10930	1583	6.82965	10362	1583	6.84627	11214		1583	6.8299	11114	1583	6.82973	12471	1583	6.8293	12891
1584	6.83418	11310	1584	6.83397	11054	1584	6.85058	12171		1584	6.83422	10762	1584	6.83405	12647	1584	6.83362	12551
1585	6.8385	10842	1585	6.83828	10094	1585	6.85488	12103		1585	6.83853	10474	1585	6.83838	13027	1585	6.83807	13235
1586	6.84282	10974	1586	6.84258	10710	1586	6.8592	11202		1586	6.84285	10242	1586	6.8427	12843	1586	6.84238	12423
1587	6.84713	10878	1587	6.84692	11054	1587	6.86352	12171		1587	6.84715	10922	1587	6.84702	13071	1587	6.8467	12839
1588	6.85145	11526	1588	6.85123	10442	1588	6.86783	11454		1588	6.85147	10430	1588	6.85133	13019	1588	6.851	12687
1589	6.85577	11478	1589	6.85555	11262	1589	6.87215	11826		1589	6.85578	11162	1589	6.85565	12179	1589	6.85532	12835
1590	6.86008	11658	1590	6.85985	11094	1590	6.87647	11586		1590	6.8601	10322	1590	6.85995	12235	1590	6.85963	12395
1591	6.8644	11438	1591	6.86417	10654	1591	6.88078	11398		1591	6.86442	10778	1591	6.86428	12839	1591	6.86395	12231
1592	6.8687	11542	1592	6.86848	10194	1592	6.8851	11410		1592	6.86873	11038	1592	6.8686	12359	1592	6.86827	12479
1593	6.87303	11410	1593	6.8728	10582	1593	6.88942	12147		1593	6.87303	11318	1593	6.87292	12647	1593	6.87258	12399
1594	6.87735	11486	1594	6.87712	11106	1594	6.89373	11630		1594	6.87737	11162	1594	6.87722	13047	1594	6.8769	12911
1595	6.88167	11042	1595	6.88143	10370	1595	6.89805	12079		1595	6.88168	10642	1595	6.88153	13323	1595	6.88122	12995
1596	6.88597	10994	1596	6.88575	10678	1596	6.90237	11678		1596	6.886	10318	1596	6.88587	12027	1596	6.88553	12339
1597	6.89028	10902	1597	6.89007	10762	1597	6.90668	11394		1597	6.89032	10226	1597	6.89017	12795	1597	6.88985	12195
1598	6.89462	11322	1598	6.89438	11130	1598	6.91098	12055		1598	6.89462	10966	1598	6.89448	12647	1598	6.89417	12403
1599	6.89892	10922	1599	6.8987	10578	1599	6.91532	11538		1599	6.89893	10926	1599	6.89903	12931	1599	6.89848	12407
1600	6.90323	11554	1600	6.90302	11022	1600	6.91963	12255		1600	6.90325	9646	1600	6.90333	12079	1600	6.9028	11858
1601	6.90755	11402	1601	6.90732	10178	1601	6.92393	11746		1601	6.90757	11162	1601	6.90765	12223	1601	6.90712	13027
1602	6.91187	11294	1602	6.91163	10558	1602	6.92825	11814		1602	6.91188	11042	1602	6.91197	12359	1602	6.91143	12723
1603	6.91618	11350	1603	6.91595	10306	1603	6.93257	12155		1603	6.9162	11134	1603	6.91628	12623	1603	6.91573	13399
1604	6.9205	11074	1604	6.92027	11234	1604	6.93688	11286		1604	6.92052	10510	1604	6.92062	13027	1604	6.92007	12375
1605	6.92482	11126	1605	6.92458	11074	1605	6.9412	12063		1605	6.92483	10638	1605	6.92492	12163	1605	6.92438	12559
1606	6.92913	11742	1606	6.9289	10654	1606	6.94552	10958		1606	6.92913	10894	1606	6.92923	12191	1606	6.92868	13251
1607	6.93345	11398	1607	6.93322	11378	1607	6.94983	11762		1607	6.93347	10950	1607	6.93355	11274	1607	6.933	12731
1608	6.93777	11430	1608	6.93753	11006	1608	6.95417	11802		1608	6.93778	10514	1608	6.93787	12423	1608	6.93732	13103
1609	6.94208	11374	1609	6.94185	10590	1609	6.95847	11510		1609	6.9421	11142	1609	6.94218	12831	1609	6.94163	12943
1610	6.9464	11538	1610	6.94617	10546	1610	6.96278	11886		1610	6.9464	10666	1610	6.9465	12899	1610	6.94595	13291
1611	6.95072	11234	1611	6.95048	11030	1611	6.9671	11554		1611	6.95072	11282	1611	6.95082	12787	1611	6.95027	12627
1612	6.95503	11206	1612	6.9548	10342	1612	6.97142	12383		1612	6.95503	10650	1612	6.95513	12751	1612	6.95458	12895
1613	6.95935	11570	1613	6.9591	10530	1613	6.97573	11546		1613	6.95935	10482	1613	6.95945	12767	1613	6.9589	12779
1614	6.96365	10950	1614	6.96342	10930	1614	6.98005	11438		1614	6.96367	10846	1614	6.96375	13159	1614	6.96322	12851
1615	6.96798	10842	1615	6.96773	10874	1615	6.98437	11894		1615	6.96798	10650	1615	6.96808	12907	1615	6.96753	12339
1616	6.97228	10462	1616	6.97205	10650	1616	6.98868	11810		1616	6.9723	10942	1616	6.97238	12827	1616	6.97185	12395
1617	6.9766	11298	1617	6.97637	10562	1617	6.993	11814		1617	6.97662	10710	1617	6.97672	12335	1617	6.97617	12379
1618	6.98092	11430	1618	6.98068	11050	1618	6.99732	11126		1618	6.98093	10398	1618	6.98103	12791	1618	6.98048	12603
1619	6.98523	11066	1619	6.985	10322	1619	7.00163	11582		1619	6.98523	10918	1619	6.98535	12795	1619	6.9848	12715
1620	6.98955	10822	1620	6.98932	10442	1620	7.00595	11262		1620	6.98957	10622	1620	6.98965	12383	1620	6.98912	12407
1621	6.99387	11350	1621	6.99363	10490	1621	7.01027	11490		1621	6.99387	10150	1621	6.99398	12767	1621	6.99345	13207
1622	6.99818	11558	1622	6.99793	11010	1622	7.01458	11674		1622	6.99818	10874	1622	6.9983	12519	1622	6.99777	12791
1623	7.0025	11190	1623	7.00227	9958	1623	7.0189	11350		1623	7.00252	10862	1623	7.00262	12107	1623	7.00207	12751
1624	7.00682	10890	1624	7.00658	11102	1624	7.02322	10954		1624	7.00683	11042	1624	7.00693	12147	1624	7.0064	13055
1625	7.01113	10226	1625	7.01088	11290	1625	7.02752	11494		1625	7.01115	10526	1625	7.01125	11999	1625	7.01072	12531
1626	7.01545	10734	1626	7.0152	11218	1626	7.03183	11702		1626	7.01547	10634	1626	7.01557	12847	1626	7.01502	12611
1627	7.01977	11514	1627	7.01952	10918	1627	7.03615	11382		1627	7.01978	10482	1627	7.01988	11858	1627	7.01935	12807
1628	7.02408	11262	1628	7.02383	11014	1628	7.04047	11606		1628	7.0241	10630	1628	7.02418	12215	1628	7.02365	12307
1629	7.0284	11138	1629	7.02815	11170	1629	7.04478	11250		1629	7.02842	10854	1629	7.0285	11510	1629	7.02797	13031
1630	7.0327	11098	1630	7.03247	11122	1630	7.0491	11366		1630	7.0329	10886	1630	7.03282	12143	1630	7.03228	12391
1631	7.03702	10790	1631	7.03678	10826	1631	7.05342	11118		1631	7.03722	10442	1631	7.03715	12515	1631	7.0366	12495
1632	7.04133	10126	1632	7.0411	10846	1632	7.05773	11562		1632	7.04152	10682	1632	7.04147	12091	1632	7.04092	12459
1633	7.04567	11026	1633	7.04542	10478	1633	7.06205	11622		1633	7.04585	11162	1633	7.04578	11878	1633	7.04523	12199
1634	7.04997	11042	1634	7.04973	10150	1634	7.06637	11975		1634	7.05017	10718	1634	7.0501	12359	1634	7.04955	12499
1635	7.05428	10406	1635	7.05403	10606	1635	7.07068	10954		1635	7.05448	11054	1635	7.05442	11991	1635	7.05387	12787
1636	7.0586	10946	1636	7.05837	11066	1636	7.075	11446		1636	7.0588	10654	1636	7.05873	11882	1636	7.05818	12527
1637	7.06292	10938	1637	7.06268	10430	1637	7.07932	11458		1637	7.06312	10814	1637	7.06303	12015	1637	7.0625	12855
1638	7.06723	10486	1638	7.06698	10690	1638	7.08363	11730		1638	7.06743	10654	1638	7.06735	12475	1638	7.0668	12203
1639	7.07155	10766	1639	7.0713	10650	1639	7.08793	11662		1639	7.07175	10930	1639	7.07167	12519	1639	7.07112	12771
1640	7.07585	11358	1640	7.07562	11138	1640	7.09227	11354		1640	7.07607	11242	1640	7.07598	11858	1640	7.07543	12287
1641	7.08018	11314	1641	7.07993	10626	1641	7.09658	11374		1641	7.08038	11166	1641	7.0803	12427	1641	7.07975	12679
1642	7.0845	10806	1642	7.08425	11118	1642	7.10088	11186		1642	7.08468	10614	1642	7.08462	12475	1642	7.08407	12459
1643	7.0888	10890	1643	7.08857	10974	1643	7.1052	11498		1643	7.089	10766	1643	7.08893	13043	1643	7.08838	12507
1644	7.09312	11650	1644	7.09288	10698	1644	7.10952	11550		1644	7.09332	10778	1644	7.09325	11838	1644	7.0927	12411
1645	7.09745	10910	1645	7.0972	10898	1645	7.11383	11766		1645	7.09763	10378	1645	7.09757	12495	1645	7.09702	12527
1646	7.10175	11230	1646	7.1015	10866	1646	7.11815	11486		1646	7.10195	10798	1646	7.10188	12003	1646	7.10133	13391
1647	7.10607	11506	1647	7.10583	11010	1647	7.12247	10798		1647	7.10627	10734	1647	7.1062	11830	1647	7.10565	12611
1648	7.11038	10754	1648	7.11015	11042	1648	7.1268	11758		1648	7.11058	10798	1648	7.11052	12479	1648	7.10995	12583
1649	7.1147	10998	1649	7.11445	11102	1649	7.13112	11210		1649	7.1149	11014	1649	7.11483	12811	1649	7.11427	12151
1650	7.11902	11558	1650	7.11877	10470	1650	7.13543	12267		1650	7.11922	11278	1650	7.11915	12695	1650	7.1186	12975
1651	7.12333	11434	1651	7.12308	11078	1651	7.13975	11698		1651	7.12353	10782	1651	7.12347	12247	1651	7.1229	12587
1652	7.12765	11330	1652	7.1274	10346	1652	7.14405	11618		1652	7.12785	10754	1652	7.12777	13079	1652	7.12722	11762
1653	7.13197	10978	1653	7.13172	10462	1653	7.14838	11934		1653	7.13217	10754	1653	7.1321	12439	1653	7.13155	12731
1654	7.13628	11206	1654	7.13603	10934	1654	7.1527	11190		1654	7.13648	10782	1654	7.1364	12423	1654	7.13585	12959
1655	7.1406	11274	1655	7.14035	11070	1655	7.15702	11358		1655	7.14078	10398	1655	7.14072	12771	1655	7.14017	13143
1656	7.14492	11670	1656	7.14467	10894	1656	7.16133	11506		1656	7.14512	11134	1656	7.14503	12287	1656	7.14448	13223
1657	7.14923	11266	1657	7.14898	11362	1657	7.16563	11710		1657	7.14943	10682	1657	7.14935	12315	1657	7.1488	12711
1658	7.15355	11614	1658	7.15328	10594	1658	7.16995	12203		1658	7.15375	11046	1658	7.15367	13187	1658	7.15312	12415
1659	7.15787	11274	1659	7.15762	11302	1659	7.17427	12087		1659	7.15807	10642	1659	7.15798	12731	1659	7.15743	12679
1660	7.16217	11182	1660	7.16193	10538	1660	7.17858	12115		1660	7.16238	11246	1660	7.1623	12503	1660	7.16175	12939
1661	7.16648	11030	1661	7.16623	10506	1661	7.1829	11166		1661	7.1667	10938	1661	7.16662	13191	1661	7.16607	12591
1662	7.1708	11642	1662	7.17057	10306	1662	7.18722	11398		1662	7.171	11306	1662	7.17093	12371	1662	7.17038	13095
1663	7.17512	11234	1663	7.17487	10226	1663	7.19152	11414		1663	7.17533	10862	1663	7.17525	11638	1663	7.1747	13239
1664	7.17943	11406	1664	7.17918	10978	1664	7.19585	11582		1664	7.17963	11034	1664	7.17957	12291	1664	7.17902	13187
1665	7.18375	10902	1665	7.1835	10446	1665	7.20017	12163		1665	7.18395	10998	1665	7.18387	12495	1665	7.18333	12507
1666	7.18807	11246	1666	7.18782	10826	1666	7.20448	12191		1666	7.18827	10882	1666	7.1882	13323	1666	7.18765	13071
1667	7.19238	11518	1667	7.19213	10698	1667	7.20878	11718		1667	7.19258	10722	1667	7.19252	12231	1667	7.19197	12835
1668	7.19668	11038	1668	7.19645	10570	1668	7.2131	11963		1668	7.1969	11186	1668	7.19682	12547	1668	7.19628	13459
1669	7.201	10906	1669	7.20077	11046	1669	7.21742	12395		1669	7.20122	10766	1669	7.20113	12571	1669	7.2006	12211
1670	7.20533	11422	1670	7.20508	11334	1670	7.22173	11846		1670	7.20553	10818	1670	7.20545	12347	1670	7.20492	12879
1671	7.20965	11446	1671	7.20938	10598	1671	7.22605	11478		1671	7.20985	11654	1671	7.20977	12539	1671	7.20922	12407
1672	7.21395	11310	1672	7.21372	10850	1672	7.23037	11802		1672	7.21417	11130	1672	7.21408	12731	1672	7.21353	12751
1673	7.21828	10790	1673	7.21803	10894	1673	7.23468	13007		1673	7.21848	10982	1673	7.2184	12423	1673	7.21785	13011
1674	7.22258	11890	1674	7.22235	10950	1674	7.239	11646		1674	7.2228	10934	1674	7.22272	12331	1674	7.22217	12711
1675	7.2269	11182	1675	7.22667	10918	1675	7.24332	11138		1675	7.22712	11650	1675	7.22703	12507	1675	7.22648	13231
1676	7.23122	11674	1676	7.23098	10502	1676	7.24763	11922		1676	7.23143	11030	1676	7.23135	12543	1676	7.2308	12615
1677	7.23553	11390	1677	7.2353	10530	1677	7.25195	11306		1677	7.23575	10762	1677	7.23567	12679	1677	7.23512	13803
1678	7.23985	10982	1678	7.23962	10530	1678	7.25627	11246		1678	7.24005	10938	1678	7.23997	12255	1678	7.23943	12203
1679	7.24417	11478	1679	7.24393	10298	1679	7.26058	11650		1679	7.24437	10634	1679	7.24428	12691	1679	7.24375	12907
1680	7.24848	11094	1680	7.24825	11350	1680	7.26488	11778		1680	7.24868	10550	1680	7.2486	12459	1680	7.24807	13091
1681	7.2528	11058	1681	7.25255	10850	1681	7.2692	11422		1681	7.253	10790	1681	7.25292	13315	1681	7.25238	12807
1682	7.25712	11450	1682	7.25688	11170	1682	7.27352	11618		1682	7.25732	11238	1682	7.25723	12899	1682	7.2567	12195
1683	7.26143	11038	1683	7.2612	10798	1683	7.27783	12147		1683	7.26163	10690	1683	7.26155	12783	1683	7.26102	12975
1684	7.26575	11142	1684	7.2655	10710	1684	7.28215	12119		1684	7.26597	11402	1684	7.26587	13075	1684	7.26533	13471
1685	7.27005	11566	1685	7.26982	10834	1685	7.28647	12039		1685	7.27028	10930	1685	7.27018	12243	1685	7.26965	12651
1686	7.27438	11482	1686	7.27415	10694	1686	7.29078	11594		1686	7.27458	11054	1686	7.2745	12207	1686	7.27397	12683
1687	7.2787	11666	1687	7.27847	10962	1687	7.2951	11670		1687	7.2789	10874	1687	7.27882	12539	1687	7.27828	13011
1688	7.28302	10890	1688	7.28278	10882	1688	7.29942	11710		1688	7.28322	11034	1688	7.28313	12359	1688	7.28258	12771
1689	7.28733	11346	1689	7.2871	11158	1689	7.30373	11610		1689	7.28753	11298	1689	7.28745	11498	1689	7.28692	13631
1690	7.29165	11262	1690	7.29142	10758	1690	7.30805	12047		1690	7.29185	10646	1690	7.29177	11850	1690	7.29123	12659
1691	7.29597	11366	1691	7.29573	11126	1691	7.31237	11550		1691	7.29617	11506	1691	7.29607	11742	1691	7.29555	13167
1692	7.30027	11150	1692	7.30003	11450	1692	7.31667	11446		1692	7.30048	10734	1692	7.3004	12171	1692	7.29985	12895
1693	7.30458	11602	1693	7.30435	11054	1693	7.32098	11766		1693	7.3048	11006	1693	7.30472	12855	1693	7.30418	13611
1694	7.3089	11222	1694	7.30867	11246	1694	7.3253	11386		1694	7.3091	11186	1694	7.30903	12443	1694	7.3085	13383
1695	7.31322	11478	1695	7.31298	11006	1695	7.32962	11206		1695	7.31342	11282	1695	7.31333	12407	1695	7.31282	12751
1696	7.31753	11906	1696	7.3173	10770	1696	7.33393	12007		1696	7.31775	11266	1696	7.31765	13039	1696	7.31712	13159
1697	7.32185	11406	1697	7.32162	10498	1697	7.33825	11390		1697	7.32207	11034	1697	7.32197	12211	1697	7.32143	12855
1698	7.32617	11038	1698	7.32595	10522	1698	7.34257	11878		1698	7.3264	10482	1698	7.3263	12855	1698	7.32575	12327
1699	7.33048	10822	1699	7.33025	10414	1699	7.34688	12019		1699	7.33072	11086	1699	7.33062	13699	1699	7.33007	12819
1700	7.33478	11462	1700	7.33457	10822	1700	7.35118	11914		1700	7.33503	10814	1700	7.33493	12875	1700	7.33438	13803
1701	7.33912	11354	1701	7.33888	10138	1701	7.35552	11798		1701	7.33935	11530	1701	7.33923	12875	1701	7.3387	12383
1702	7.34342	11638	1702	7.3432	10490	1702	7.35982	12451		1702	7.34367	11530	1702	7.34355	12171	1702	7.34302	12535
1703	7.34773	10574	1703	7.34752	10610	1703	7.36413	11242		1703	7.34798	11186	1703	7.34787	12627	1703	7.34733	12699
1704	7.35207	11266	1704	7.35183	10802	1704	7.36845	11758		1704	7.3523	11258	1704	7.35218	12783	1704	7.35163	13087
1705	7.35637	11394	1705	7.35615	11014	1705	7.37277	11610		1705	7.35662	10874	1705	7.3565	12571	1705	7.35595	12947
1706	7.36068	10930	1706	7.36048	11074	1706	7.37708	12163		1706	7.36093	11410	1706	7.36082	12755	1706	7.36027	12791
1707	7.365	10894	1707	7.365	10626	1707	7.3814	12183		1707	7.36525	11258	1707	7.36513	12863	1707	7.36458	13131
1708	7.36932	11262	1708	7.3693	10910	1708	7.38572	12227		1708	7.36957	10910	1708	7.36945	12831	1708	7.3689	12399
1709	7.37363	11538	1709	7.37362	10738	1709	7.39003	12131		1709	7.37388	10982	1709	7.37377	13023	1709	7.37322	13139
1710	7.37795	11230	1710	7.37793	11346	1710	7.39435	11614		1710	7.3782	11570	1710	7.37808	13147	1710	7.37753	12479
1711	7.38227	11570	1711	7.38225	11590	1711	7.39867	12135		1711	7.38252	10926	1711	7.3824	12187	1711	7.38187	12123
1712	7.38658	11142	1712	7.38657	10654	1712	7.40322	12771		1712	7.38683	11106	1712	7.38672	12275	1712	7.38618	12619
1713	7.3909	11730	1713	7.39088	10878	1713	7.40752	11734		1713	7.39115	10774	1713	7.39103	12751	1713	7.39048	13431
1714	7.39522	11094	1714	7.3952	11398	1714	7.41183	11346		1714	7.39547	11398	1714	7.39535	12895	1714	7.3948	12611
1715	7.39952	11170	1715	7.39952	10882	1715	7.41615	11798		1715	7.39978	10946	1715	7.39967	12571	1715	7.39913	13179
1716	7.40385	12355	1716	7.40383	11162	1716	7.42047	11971		1716	7.4041	11406	1716	7.40398	12559	1716	7.40343	12523
1717	7.40817	10874	1717	7.40813	11602	1717	7.42478	11706		1717	7.40842	11234	1717	7.4083	12539	1717	7.40775	12839
1718	7.41248	11394	1718	7.41245	11370	1718	7.4291	11766		1718	7.41273	11366	1718	7.41262	12675	1718	7.41208	12587
1719	7.4168	10978	1719	7.41677	10962	1719	7.43342	12087		1719	7.41705	11034	1719	7.41693	12831	1719	7.4164	12803
1720	7.42112	11590	1720	7.42108	10994	1720	7.43773	11346		1720	7.42137	11282	1720	7.42125	12115	1720	7.4207	12515
1721	7.42543	11478	1721	7.42542	10554	1721	7.44205	11658		1721	7.42568	10850	1721	7.42557	12227	1721	7.42502	13411
1722	7.42977	11374	1722	7.42973	10586	1722	7.44637	12495		1722	7.42998	10682	1722	7.42988	12335	1722	7.42933	12895
1723	7.43408	11794	1723	7.43403	11174	1723	7.45068	11818		1723	7.43432	11098	1723	7.4342	12639	1723	7.43365	12979
1724	7.4384	11318	1724	7.43835	10714	1724	7.455	12267		1724	7.43863	11230	1724	7.4385	12487	1724	7.43815	12487
1725	7.44272	11082	1725	7.44267	11470	1725	7.4593	11550		1725	7.44293	10966	1725	7.44283	12367	1725	7.44245	12967
1726	7.44703	11314	1726	7.44698	11534	1726	7.46363	11874		1726	7.44725	10922	1726	7.44713	12495	1726	7.44677	12955
1727	7.45135	11210	1727	7.4513	10626	1727	7.46793	12023		1727	7.45157	11226	1727	7.45145	12879	1727	7.45108	12759
1728	7.45567	11502	1728	7.45562	11214	1728	7.47225	12467		1728	7.45588	11162	1728	7.45577	12699	1728	7.4554	12827
1729	7.45998	11466	1729	7.45993	10530	1729	7.47657	12583		1729	7.4602	11274	1729	7.46008	12475	1729	7.45972	12467
1730	7.4643	11906	1730	7.46425	11262	1730	7.48088	11522		1730	7.46452	10866	1730	7.4644	13135	1730	7.46403	12807
1731	7.46862	11718	1731	7.46857	11070	1731	7.4852	11991		1731	7.46883	11074	1731	7.46872	11955	1731	7.46835	12627
1732	7.47292	11282	1732	7.47288	11490	1732	7.48952	11694		1732	7.47313	11054	1732	7.47303	12975	1732	7.47267	12435
1733	7.47723	10954	1733	7.47718	11158	1733	7.49383	11718		1733	7.47747	10890	1733	7.47735	12947	1733	7.47698	12839
1734	7.48155	11302	1734	7.48152	10874	1734	7.49815	11194		1734	7.48178	11870	1734	7.48167	12259	1734	7.4813	12543
1735	7.48587	11618	1735	7.48582	11590	1735	7.50247	12247		1735	7.4861	11182	1735	7.48598	12355	1735	7.48562	12671
1736	7.49018	11582	1736	7.49013	11314	1736	7.50678	11478		1736	7.49042	11702	1736	7.4903	12263	1736	7.48993	12051
1737	7.4945	11222	1737	7.49445	10874	1737	7.5111	11686		1737	7.49472	11046	1737	7.49462	11794	1737	7.49423	12479
1738	7.49882	11490	1738	7.49877	10806	1738	7.51542	11947		1738	7.49903	11126	1738	7.49915	12499	1738	7.49857	12303
1739	7.50313	11302	1739	7.50308	10786	1739	7.51973	11870		1739	7.50335	11486	1739	7.50347	12515	1739	7.5029	12939
1740	7.50747	11730	1740	7.5074	11226	1740	7.52403	11698		1740	7.50767	11694	1740	7.50777	12551	1740	7.50722	13007
1741	7.51178	11714	1741	7.51172	11062	1741	7.52835	11722		1741	7.51198	11926	1741	7.51208	12647	1741	7.51153	13055
1742	7.5161	11310	1742	7.51603	10974	1742	7.53267	12019		1742	7.5163	11174	1742	7.51642	12815	1742	7.51587	12059
1743	7.52042	11762	1743	7.52033	11218	1743	7.53698	11466		1743	7.52062	11058	1743	7.52072	11726	1743	7.52018	12119
1744	7.52475	12031	1744	7.52467	10618	1744	7.5413	12459		1744	7.52493	11666	1744	7.52503	12115	1744	7.5245	12083
1745	7.52907	11526	1745	7.52897	11194	1745	7.54562	12011		1745	7.52925	11438	1745	7.52935	12667	1745	7.52882	12495
1746	7.53338	12387	1746	7.53328	12035	1746	7.54993	11518		1746	7.53357	10762	1746	7.53367	12835	1746	7.53313	12711
1747	7.53768	12139	1747	7.53762	11470	1747	7.55425	11858		1747	7.53788	11098	1747	7.53798	12811	1747	7.53745	12531
1748	7.54202	11874	1748	7.54193	11158	1748	7.55857	12479		1748	7.5422	11366	1748	7.5423	12963	1748	7.54177	13207
1749	7.54633	11622	1749	7.54623	11434	1749	7.56287	11814		1749	7.54652	11538	1749	7.54662	12819	1749	7.54608	13047
1750	7.55065	11910	1750	7.55055	11674	1750	7.5672	11666		1750	7.55082	10822	1750	7.55093	12063	1750	7.5504	13119
1751	7.55497	11442	1751	7.55487	11242	1751	7.57152	12019		1751	7.55513	10974	1751	7.55525	12971	1751	7.55472	12675
1752	7.55927	11846	1752	7.55918	10918	1752	7.57583	12067		1752	7.55945	11186	1752	7.55957	12455	1752	7.55903	12635
1753	7.56358	12003	1753	7.5635	11562	1753	7.58013	12307		1753	7.56377	11362	1753	7.56387	12595	1753	7.56335	12575
1754	7.5679	11082	1754	7.56782	11134	1754	7.58445	12319		1754	7.56808	11050	1754	7.5682	13119	1754	7.56767	12875
1755	7.57223	11566	1755	7.57213	11242	1755	7.58877	12303		1755	7.5724	11134	1755	7.57252	12283	1755	7.57198	13007
1756	7.57655	11306	1756	7.57645	11194	1756	7.59308	12579		1756	7.57672	11462	1756	7.57683	12811	1756	7.5763	12727
1757	7.58087	11454	1757	7.58077	10862	1757	7.5974	12103		1757	7.58103	10986	1757	7.58115	13407	1757	7.58062	12543
1758	7.58518	11218	1758	7.5851	11138	1758	7.60173	11898		1758	7.58535	11934	1758	7.58545	13063	1758	7.58493	13403
1759	7.5895	11646	1759	7.58943	11494	1759	7.60605	12815		1759	7.58965	11282	1759	7.58977	12539	1759	7.58925	12615
1760	7.59382	11742	1760	7.59375	11170	1760	7.61037	11210		1760	7.59398	11202	1760	7.59408	12795	1760	7.59357	13203
1761	7.59813	11422	1761	7.59807	11130	1761	7.61468	12155		1761	7.5983	11814	1761	7.5984	12047	1761	7.59788	12959
1762	7.60245	11414	1762	7.60238	11694	1762	7.619	11726		1762	7.6026	11046	1762	7.60272	12679	1762	7.6022	12883
1763	7.60677	11714	1763	7.6067	11226	1763	7.62332	11766		1763	7.60692	11402	1763	7.60703	12587	1763	7.60652	13155
1764	7.61108	12003	1764	7.61102	11434	1764	7.62763	12027		1764	7.61123	11502	1764	7.61135	13091	1764	7.61083	12251
1765	7.6154	11730	1765	7.61532	11078	1765	7.63193	12023		1765	7.61555	10770	1765	7.61567	12247	1765	7.61513	12899
1766	7.6197	11846	1766	7.61963	11014	1766	7.63627	11906		1766	7.61987	11182	1766	7.61998	12235	1766	7.61945	12911
1767	7.62402	11554	1767	7.62395	11930	1767	7.64058	11194		1767	7.62418	11178	1767	7.6243	12791	1767	7.62377	12503
1768	7.62833	11070	1768	7.62827	12183	1768	7.64488	11979		1768	7.6285	11326	1768	7.62862	12895	1768	7.62808	12671
1769	7.63267	11306	1769	7.63258	11002	1769	7.6492	12471		1769	7.633	11762	1769	7.63293	12267	1769	7.6324	12547
1770	7.63698	11518	1770	7.6369	11274	1770	7.65352	11854		1770	7.63732	11322	1770	7.63727	12955	1770	7.63672	13067
1771	7.6413	11582	1771	7.64122	11074	1771	7.65783	11959		1771	7.64163	11526	1771	7.64158	12207	1771	7.64103	13271
1772	7.6456	12035	1772	7.64553	11550	1772	7.66215	12347		1772	7.64595	11330	1772	7.64588	12319	1772	7.64535	13375
1773	7.64992	11666	1773	7.64985	11474	1773	7.66647	12539		1773	7.65027	11206	1773	7.6502	12371	1773	7.64967	12807
1774	7.65423	11686	1774	7.65417	10946	1774	7.67078	12451		1774	7.65458	11418	1774	7.65452	13167	1774	7.65398	12539
1775	7.65855	11902	1775	7.65848	11670	1775	7.6751	11662		1775	7.65888	11522	1775	7.65883	13147	1775	7.6583	12783
1776	7.66288	11574	1776	7.6628	10786	1776	7.67942	12115		1776	7.6632	11250	1776	7.66315	12891	1776	7.6626	13343
1777	7.66718	11106	1777	7.66712	11114	1777	7.68373	11943		1777	7.66752	10738	1777	7.66747	12627	1777	7.66693	12511
1778	7.6715	11570	1778	7.67143	11822	1778	7.68805	12107		1778	7.67183	11134	1778	7.67178	13159	1778	7.67125	13023
1779	7.67583	11138	1779	7.67573	11882	1779	7.69237	12059		1779	7.67615	11194	1779	7.6761	12623	1779	7.67557	12363
1780	7.68015	11975	1780	7.68007	11590	1780	7.69667	12331		1780	7.68047	11742	1780	7.68042	13515	1780	7.67987	12855
1781	7.68445	11502	1781	7.68437	11354	1781	7.70098	11858		1781	7.68478	11306	1781	7.68473	12119	1781	7.68418	12619
1782	7.68877	11318	1782	7.68868	11594	1782	7.7053	11834		1782	7.6891	11042	1782	7.68905	12355	1782	7.6885	13447
1783	7.69308	11654	1783	7.693	11082	1783	7.70963	11918		1783	7.69342	11802	1783	7.69335	13203	1783	7.69282	12707
1784	7.69753	11506	1784	7.69732	11294	1784	7.71395	11370		1784	7.69773	11110	1784	7.69768	13247	1784	7.69713	12767
1785	7.70183	11530	1785	7.70163	11218	1785	7.71828	12111		1785	7.70205	11250	1785	7.702	12147	1785	7.70145	12551
1786	7.70615	11186	1786	7.70595	11362	1786	7.72262	11710		1786	7.70637	11750	1786	7.7063	12875	1786	7.70577	12567
1787	7.71048	11390	1787	7.71027	10970	1787	7.72693	12095		1787	7.71068	11302	1787	7.71062	12719	1787	7.71008	13035
1788	7.7148	11782	1788	7.71458	11326	1788	7.73125	11646		1788	7.71498	11818	1788	7.71493	13191	1788	7.7144	13031
1789	7.7191	11838	1789	7.7189	10990	1789	7.73557	12443		1789	7.7193	10746	1789	7.71925	12611	1789	7.71872	13035
1790	7.72342	12007	1790	7.72322	11434	1790	7.73988	12779		1790	7.72362	10854	1790	7.72357	12791	1790	7.72303	12551
1791	7.72773	11794	1791	7.72753	11562	1791	7.7442	12283		1791	7.72793	11338	1791	7.72788	12443	1791	7.72735	13043
1792	7.73205	12159	1792	7.73183	10790	1792	7.74852	12587		1792	7.73225	11162	1792	7.7322	12395	1792	7.73167	12623
1793	7.73637	12079	1793	7.73615	11602	1793	7.75283	11862		1793	7.73657	11770	1793	7.73652	12667	1793	7.73597	13059
1794	7.74068	11930	1794	7.74048	10906	1794	7.75715	12095		1794	7.74088	11058	1794	7.74083	12695	1794	7.74028	12967
1795	7.745	11967	1795	7.7448	11914	1795	7.76147	11943		1795	7.74518	11114	1795	7.74515	12615	1795	7.7446	12507
1796	7.74932	11614	1796	7.7491	10982	1796	7.76578	12811		1796	7.74952	11394	1796	7.74947	12583	1796	7.74892	12391
1797	7.75363	11826	1797	7.75343	10622	1797	7.77008	11762		1797	7.75383	11018	1797	7.75378	12803	1797	7.75323	12611
1798	7.75793	11842	1798	7.75775	11558	1798	7.7744	11902		1798	7.75815	11750	1798	7.7581	12123	1798	7.75755	12263
1799	7.76225	12427	1799	7.76205	11278	1799	7.77872	11926		1799	7.76247	11754	1799	7.7624	12259	1799	7.76187	11975
1800	7.76657	12099	1800	7.76638	11658	1800	7.78303	11846		1800	7.76678	11398	1800	7.76672	13395	1800	7.76618	12907
1801	7.77088	12191	1801	7.77068	11574	1801	7.78735	12191		1801	7.7711	12007	1801	7.77103	12607	1801	7.7705	12483
1802	7.7752	11702	1802	7.775	11414	1802	7.79167	12263		1802	7.77542	11939	1802	7.77535	12771	1802	7.77482	12407
1803	7.77952	11814	1803	7.77932	11278	1803	7.79598	11222		1803	7.77973	11818	1803	7.77967	12835	1803	7.77913	12891
1804	7.78383	11963	1804	7.78363	11302	1804	7.8003	12491		1804	7.78405	11386	1804	7.78398	11710	1804	7.78345	12895
1805	7.78815	12307	1805	7.78795	11702	1805	7.80462	12623		1805	7.78837	10766	1805	7.7883	12455	1805	7.78777	12879
1806	7.79245	11478	1806	7.79227	11682	1806	7.80893	12123		1806	7.79268	10954	1806	7.79262	12811	1806	7.79208	12939
1807	7.79677	12051	1807	7.79658	10830	1807	7.81325	12047		1807	7.797	11050	1807	7.79693	12403	1807	7.7964	12643
1808	7.8011	11854	1808	7.8009	11694	1808	7.81757	12931		1808	7.80132	11654	1808	7.80125	12439	1808	7.80072	12811
1809	7.80542	11434	1809	7.80522	11630	1809	7.82188	12515		1809	7.80563	11378	1809	7.80557	12895	1809	7.80502	12635
1810	7.80972	12303	1810	7.80953	11526	1810	7.8262	11434		1810	7.80995	10974	1810	7.80987	13051	1810	7.80935	13367
1811	7.81403	12039	1811	7.81385	11626	1811	7.83052	12011		1811	7.81427	11154	1811	7.8142	12287	1811	7.81367	12463
1812	7.81835	11762	1812	7.81817	11342	1812	7.83483	11870		1812	7.81857	10598	1812	7.8185	13059	1812	7.81797	12983
1813	7.82267	11762	1813	7.82248	11922	1813	7.83913	12251		1813	7.8229	11458	1813	7.82283	11818	1813	7.82228	12895
1814	7.82698	11554	1814	7.8268	11574	1814	7.84345	11926		1814	7.82722	11554	1814	7.82713	13307	1814	7.8266	12855
1815	7.8313	11390	1815	7.83112	11646	1815	7.84777	12347		1815	7.83152	11838	1815	7.83145	13011	1815	7.83092	13067
1816	7.83562	11947	1816	7.83543	10750	1816	7.85208	12627		1816	7.83583	11314	1816	7.83577	12663	1816	7.83523	12735
1817	7.83993	12423	1817	7.83975	11854	1817	7.8564	12095		1817	7.84015	11498	1817	7.84008	12479	1817	7.83955	12703
1818	7.84425	11530	1818	7.84405	11542	1818	7.86073	12351		1818	7.84447	11310	1818	7.8444	12611	1818	7.84387	12327
1819	7.84857	11959	1819	7.84838	11398	1819	7.86505	12179		1819	7.84878	11546	1819	7.84872	13059	1819	7.84818	13419
1820	7.85288	12199	1820	7.85268	11674	1820	7.86937	12075		1820	7.8531	11862	1820	7.85303	11902	1820	7.8525	12827
1821	7.85718	11514	1821	7.857	11606	1821	7.87367	11995		1821	7.85742	11438	1821	7.85735	12299	1821	7.85682	13435
1822	7.8615	11914	1822	7.86132	11426	1822	7.87798	12175		1822	7.86173	10938	1822	7.86167	12479	1822	7.86113	12347
1823	7.86583	11995	1823	7.86563	11302	1823	7.8823	12511		1823	7.86605	11158	1823	7.86598	12151	1823	7.86545	12991
1824	7.87013	11626	1824	7.86995	11578	1824	7.88663	12263		1824	7.87037	11666	1824	7.8703	12671	1824	7.86977	12831
1825	7.87445	11806	1825	7.87428	11566	1825	7.89093	12179		1825	7.87468	10746	1825	7.87462	12687	1825	7.87407	12559
1826	7.87877	12311	1826	7.8786	11110	1826	7.89525	12583		1826	7.879	11642	1826	7.87892	12579	1826	7.87838	12955
1827	7.8831	11618	1827	7.8829	11786	1827	7.89957	11975		1827	7.88332	11546	1827	7.88325	12787	1827	7.8827	13167
1828	7.88742	12015	1828	7.88722	11682	1828	7.90388	12099		1828	7.88762	11670	1828	7.88755	12515	1828	7.88702	12763
1829	7.89173	11782	1829	7.89153	11482	1829	7.9082	12031		1829	7.89195	11306	1829	7.89187	12571	1829	7.89133	12631
1830	7.89605	12239	1830	7.89585	11614	1830	7.91252	11995		1830	7.89627	10978	1830	7.89618	12719	1830	7.89565	12291
1831	7.90035	11510	1831	7.90017	11939	1831	7.91683	12723		1831	7.90057	11622	1831	7.9005	12875	1831	7.89997	13419
1832	7.90468	11598	1832	7.90448	11702	1832	7.92115	11967		1832	7.90488	11750	1832	7.90482	12159	1832	7.90428	12963
1833	7.909	12163	1833	7.9088	11858	1833	7.92545	11846		1833	7.9092	11542	1833	7.90913	13019	1833	7.9086	12515
1834	7.91332	11714	1834	7.91312	12019	1834	7.92977	11934		1834	7.91352	12031	1834	7.91345	12351	1834	7.91292	13487
1835	7.91763	12059	1835	7.91743	10990	1835	7.9341	11910		1835	7.91783	11190	1835	7.91777	12591	1835	7.91723	13095
1836	7.92195	11714	1836	7.92175	12035	1836	7.9384	12267		1836	7.92215	11398	1836	7.9221	12103	1836	7.92155	12755
1837	7.92627	12203	1837	7.92607	11394	1837	7.94272	12115		1837	7.92647	11738	1837	7.9264	12815	1837	7.92587	12771
1838	7.93058	11926	1838	7.93038	11402	1838	7.94705	12219		1838	7.93078	11486	1838	7.93072	12483	1838	7.93017	12791
1839	7.9349	12099	1839	7.9347	11534	1839	7.95135	12103		1839	7.9351	11326	1839	7.93503	12991	1839	7.93448	12335
1840	7.93922	12835	1840	7.939	11466	1840	7.95567	11898		1840	7.93942	11342	1840	7.93935	13323	1840	7.9388	12447
1841	7.94353	11991	1841	7.94332	11350	1841	7.95998	12279		1841	7.94373	11298	1841	7.94367	12847	1841	7.94312	12763
1842	7.94785	11622	1842	7.94765	11634	1842	7.9643	12063		1842	7.94805	11046	1842	7.94798	12415	1842	7.94743	12311
1843	7.95217	12047	1843	7.95197	11014	1843	7.96862	12651		1843	7.95237	11602	1843	7.9523	11814	1843	7.95175	12507
1844	7.95648	12415	1844	7.95627	11606	1844	7.97293	11999		1844	7.95668	11666	1844	7.95662	12799	1844	7.95607	12331
1845	7.9608	12743	1845	7.96058	11446	1845	7.97725	12199		1845	7.961	11426	1845	7.96093	12427	1845	7.96038	13259
1846	7.96512	12055	1846	7.96512	11658	1846	7.98157	12187		1846	7.96532	11350	1846	7.96525	12195	1846	7.9647	12311
1847	7.96943	11790	1847	7.96943	11802	1847	7.98588	12419		1847	7.96963	11874	1847	7.96957	13263	1847	7.96902	12887
1848	7.97375	12079	1848	7.97375	12031	1848	7.9902	12067		1848	7.97393	11678	1848	7.97388	12855	1848	7.97333	12843
1849	7.97807	12435	1849	7.97805	11718	1849	7.99452	12051		1849	7.97825	11398	1849	7.9782	12251	1849	7.97765	12967
1850	7.98238	12195	1850	7.98238	12011	1850	7.99883	12135		1850	7.98258	11286	1850	7.98252	12999	1850	7.98197	13263
1851	7.9867	11578	1851	7.9867	11870	1851	8.00332	12079		1851	7.9869	10834	1851	7.98683	12787	1851	7.98628	13695
1852	7.991	11726	1852	7.991	11742	1852	8.00762	12351		1852	7.99122	11979	1852	7.99115	12203	1852	7.9906	12263
1853	7.99533	11582	1853	7.99532	11302	1853	8.01193	12363		1853	7.99553	11730	1853	7.99547	12507	1853	7.9949	12435
1854	7.99965	12307	1854	7.99963	11834	1854	8.01625	11826		1854	7.99985	11826	1854	7.99977	12987	1854	7.99923	13115
1855	8.00397	12031	1855	8.00395	11302	1855	8.02057	12647		1855	8.00417	11642	1855	8.0041	12695	1855	8.00355	13379
1856	8.00828	11546	1856	8.00827	11730	1856	8.02488	12523		1856	8.00847	10938	1856	8.0084	12283	1856	8.00785	12179
1857	8.0126	11890	1857	8.01258	11586	1857	8.0292	11710		1857	8.0128	11410	1857	8.01273	12895	1857	8.01217	13079
1858	8.01692	12283	1858	8.0169	11562	1858	8.03353	12599		1858	8.0171	11474	1858	8.01703	12495	1858	8.01648	12779
1859	8.02123	12755	1859	8.02122	11414	1859	8.03783	12403		1859	8.02142	11474	1859	8.02137	12647	1859	8.0208	12539
1860	8.02555	11782	1860	8.02552	11646	1860	8.04215	12031		1860	8.02573	11534	1860	8.02568	12243	1860	8.02512	12531
1861	8.02987	12247	1861	8.02985	11630	1861	8.04647	11462		1861	8.03005	11074	1861	8.02998	12963	1861	8.02943	12567
1862	8.03418	11951	1862	8.03415	12051	1862	8.05078	12963		1862	8.03437	10938	1862	8.03432	12063	1862	8.03375	12847
1863	8.0385	12215	1863	8.03847	11430	1863	8.0551	11991		1863	8.03868	11778	1863	8.03863	12723	1863	8.03825	12839
1864	8.04282	11742	1864	8.04278	12099	1864	8.05942	12635		1864	8.043	11522	1864	8.04293	12535	1864	8.04257	13507
1865	8.04713	11710	1865	8.0471	11446	1865	8.06373	12063		1865	8.04732	12159	1865	8.04725	12775	1865	8.04688	11830
1866	8.05145	12563	1866	8.05142	11434	1866	8.06805	12575		1866	8.05163	12099	1866	8.05157	13207	1866	8.0512	12647
1867	8.05577	11466	1867	8.05573	11086	1867	8.07237	12415		1867	8.05595	11258	1867	8.05588	12539	1867	8.05552	13251
1868	8.06008	12351	1868	8.06005	11646	1868	8.07668	12143		1868	8.06027	11510	1868	8.0602	12667	1868	8.05983	12551
1869	8.0644	11698	1869	8.06437	11590	1869	8.081	12095		1869	8.06457	11246	1869	8.06452	12627	1869	8.06415	12079
1870	8.06872	11550	1870	8.06868	11278	1870	8.0853	12811		1870	8.0689	11374	1870	8.06883	12511	1870	8.06847	12799
1871	8.07303	12127	1871	8.073	11590	1871	8.08963	11971		1871	8.0732	11738	1871	8.07315	12003	1871	8.07278	12727
1872	8.07735	12179	1872	8.07732	11458	1872	8.09393	12411		1872	8.07752	12107	1872	8.07747	12595	1872	8.0771	12623
1873	8.08167	11906	1873	8.08163	11070	1873	8.09825	12511		1873	8.08183	11450	1873	8.08178	12611	1873	8.08142	12731
1874	8.08598	11790	1874	8.08595	11790	1874	8.10257	12155		1874	8.08615	11142	1874	8.08608	12555	1874	8.08573	13095
1875	8.09028	11718	1875	8.09027	12195	1875	8.10688	12211		1875	8.09047	11222	1875	8.09042	12643	1875	8.09005	13163
1876	8.0946	12371	1876	8.09458	11478	1876	8.1112	12303		1876	8.09478	11430	1876	8.09473	12651	1876	8.09437	13111
1877	8.09892	11822	1877	8.09888	11494	1877	8.11552	12351		1877	8.0991	10934	1877	8.09922	13043	1877	8.0987	13427
1878	8.10323	12099	1878	8.10322	12035	1878	8.11983	12135		1878	8.10342	11722	1878	8.10353	12551	1878	8.10302	13295
1879	8.10755	12191	1879	8.10752	11126	1879	8.12415	12579		1879	8.10773	11710	1879	8.10785	12007	1879	8.10733	13647
1880	8.11187	12207	1880	8.11183	11378	1880	8.12847	12439		1880	8.11205	11090	1880	8.11215	13375	1880	8.11165	12703
1881	8.11618	12111	1881	8.11615	11522	1881	8.13278	12303		1881	8.11635	11582	1881	8.11648	13003	1881	8.11597	13807
1882	8.1205	12083	1882	8.12047	12003	1882	8.13708	12443		1882	8.12068	11630	1882	8.12078	13123	1882	8.12028	12943
1883	8.12482	11874	1883	8.12478	11390	1883	8.14142	12523		1883	8.125	11586	1883	8.1251	12867	1883	8.1246	13107
1884	8.12913	12315	1884	8.1291	11862	1884	8.14573	12107		1884	8.1293	10966	1884	8.12942	12879	1884	8.12892	12615
1885	8.13345	12239	1885	8.13342	12391	1885	8.15003	12387		1885	8.13362	11794	1885	8.13375	12855	1885	8.13322	13279
1886	8.13777	11947	1886	8.13773	11730	1886	8.15437	12299		1886	8.13793	12023	1886	8.13807	13031	1886	8.13755	12623
1887	8.14207	11866	1887	8.14205	11634	1887	8.15867	12247		1887	8.14225	11186	1887	8.14237	12983	1887	8.14185	13243
1888	8.14638	11766	1888	8.14637	11594	1888	8.16298	11794		1888	8.14657	11630	1888	8.14668	12707	1888	8.14618	13155
1889	8.1507	11402	1889	8.15068	11570	1889	8.1673	12987		1889	8.1509	11254	1889	8.151	13155	1889	8.1505	12823
1890	8.15502	12039	1890	8.155	11566	1890	8.17162	12087		1890	8.1552	11706	1890	8.15532	12883	1890	8.15482	13739
1891	8.15933	12211	1891	8.15932	11134	1891	8.17593	12315		1891	8.15952	11806	1891	8.15963	12815	1891	8.15912	13651
1892	8.16365	12075	1892	8.16363	11870	1892	8.18025	12307		1892	8.16383	11250	1892	8.16395	12623	1892	8.16343	13715
1893	8.16797	12083	1893	8.16793	12159	1893	8.18457	12463		1893	8.16815	11642	1893	8.16825	12259	1893	8.16775	13191
1894	8.17228	11983	1894	8.17227	11318	1894	8.18888	12107		1894	8.17247	11078	1894	8.17258	12571	1894	8.17207	13139
1895	8.1766	12035	1895	8.17657	11434	1895	8.1932	12255		1895	8.17678	11810	1895	8.1769	12887	1895	8.17638	13111
1896	8.1809	11522	1896	8.18088	11210	1896	8.19752	13011		1896	8.1811	10674	1896	8.18122	12679	1896	8.1807	13447
1897	8.18523	11862	1897	8.18522	11878	1897	8.20183	12247		1897	8.18542	10986	1897	8.18553	12707	1897	8.18502	13323
1898	8.18955	12379	1898	8.18953	11947	1898	8.20615	12819		1898	8.18973	11442	1898	8.18985	13111	1898	8.18933	13279
1899	8.19393	11762	1899	8.19385	11718	1899	8.21047	12295		1899	8.19405	11454	1899	8.19417	12607	1899	8.19365	12683
1900	8.19825	12203	1900	8.19817	11854	1900	8.21478	12195		1900	8.19837	11914	1900	8.19848	12735	1900	8.19797	12767
1901	8.20257	12419	1901	8.20248	11943	1901	8.21908	12687		1901	8.20268	11130	1901	8.2028	12711	1901	8.20228	13423
1902	8.20688	12187	1902	8.2068	11198	1902	8.22342	11770		1902	8.207	11570	1902	8.2071	12475	1902	8.2066	13323
1903	8.21118	11858	1903	8.2111	12103	1903	8.22775	11918		1903	8.2113	11602	1903	8.21142	12491	1903	8.21092	12947
1904	8.2155	12659	1904	8.21542	11606	1904	8.23205	12235		1904	8.21562	11334	1904	8.21573	12443	1904	8.21523	13663
1905	8.21982	12315	1905	8.21973	11910	1905	8.23637	12427		1905	8.21995	11622	1905	8.22005	12567	1905	8.21953	13003
1906	8.22413	11963	1906	8.22405	11226	1906	8.24068	12275		1906	8.22425	11914	1906	8.22437	12855	1906	8.22387	13283
1907	8.22845	12087	1907	8.22838	12499	1907	8.245	12227		1907	8.22857	11598	1907	8.22868	12479	1907	8.22817	13351
1908	8.23277	11486	1908	8.23268	11518	1908	8.24932	12667		1908	8.23312	11050	1908	8.23302	12799	1908	8.2325	13723
1909	8.23708	11634	1909	8.237	11410	1909	8.25363	12035		1909	8.23742	11246	1909	8.23733	12443	1909	8.2368	13387
1910	8.2414	11914	1910	8.24132	11122	1910	8.25795	12459		1910	8.24173	11814	1910	8.24163	12491	1910	8.24112	13611
1911	8.24572	12019	1911	8.24563	11926	1911	8.26227	12799		1911	8.24605	12175	1911	8.24595	13415	1911	8.24543	13887
1912	8.25003	11902	1912	8.24995	11786	1912	8.26658	12727		1912	8.25037	11706	1912	8.25027	12859	1912	8.24975	13083
1913	8.25435	12447	1913	8.25427	11934	1913	8.2709	12199		1913	8.25468	12395	1913	8.25458	12599	1913	8.25407	12859
1914	8.25867	11722	1914	8.25858	11486	1914	8.27522	12743		1914	8.259	11610	1914	8.2589	12363	1914	8.25838	13535
1915	8.26298	12631	1915	8.2629	11522	1915	8.27952	12643		1915	8.26332	11182	1915	8.26323	12967	1915	8.2627	13519
1916	8.2673	11618	1916	8.2672	11346	1916	8.28383	12143		1916	8.26763	11586	1916	8.26755	12715	1916	8.26702	13467
1917	8.27162	12127	1917	8.27153	11198	1917	8.28815	12135		1917	8.27195	10762	1917	8.27187	12879	1917	8.27133	13867
1918	8.27593	12047	1918	8.27585	11454	1918	8.29247	11999		1918	8.27625	11294	1918	8.27618	13175	1918	8.27565	13015
1919	8.28023	12459	1919	8.28017	11878	1919	8.29678	11975		1919	8.28058	11770	1919	8.2805	12375	1919	8.27997	12735
1920	8.28457	12259	1920	8.28447	11794	1920	8.3011	12667		1920	8.28488	11838	1920	8.2848	12719	1920	8.28428	13251
1921	8.28888	12291	1921	8.28878	11638	1921	8.30542	12319		1921	8.28922	11674	1921	8.28913	13311	1921	8.2886	13087
1922	8.29318	12383	1922	8.2931	10978	1922	8.30973	12903		1922	8.29352	11482	1922	8.29343	12535	1922	8.29292	12995
1923	8.2975	11870	1923	8.29743	11738	1923	8.31405	12463		1923	8.29785	11874	1923	8.29775	12499	1923	8.29723	13107
1924	8.30182	12151	1924	8.30175	11646	1924	8.31837	12715		1924	8.30215	11686	1924	8.30207	12555	1924	8.30153	13267
1925	8.30613	12047	1925	8.30607	11334	1925	8.32268	11918		1925	8.30647	11726	1925	8.30638	12379	1925	8.30585	13463
1926	8.31047	12355	1926	8.31038	11562	1926	8.32698	12863		1926	8.31078	11386	1926	8.3107	13643	1926	8.31018	12887
1927	8.31477	11678	1927	8.3147	12159	1927	8.33132	12503		1927	8.3151	11514	1927	8.31502	12835	1927	8.3145	13475
1928	8.3191	12091	1928	8.31902	12447	1928	8.33563	12495		1928	8.31942	11410	1928	8.31933	13167	1928	8.31882	13571
1929	8.3234	12191	1929	8.32332	11526	1929	8.33995	12107		1929	8.32373	12227	1929	8.32365	13131	1929	8.32313	13635
1930	8.32772	12219	1930	8.32765	11338	1930	8.34425	12919		1930	8.32805	11666	1930	8.32797	13115	1930	8.32745	13895
1931	8.33203	11826	1931	8.33197	11694	1931	8.34857	11818		1931	8.33235	11947	1931	8.33228	13083	1931	8.33177	13463
1932	8.33635	12139	1932	8.33628	11182	1932	8.35288	11926		1932	8.33668	11354	1932	8.3366	12955	1932	8.33608	13023
1933	8.34067	11898	1933	8.3406	11666	1933	8.3572	12531		1933	8.34098	12051	1933	8.34092	13363	1933	8.34038	13371
1934	8.34498	12603	1934	8.3449	11434	1934	8.36152	11963		1934	8.3453	11358	1934	8.34522	12823	1934	8.3447	13235
1935	8.3493	12123	1935	8.34923	11770	1935	8.36583	12419		1935	8.34962	12263	1935	8.34953	12739	1935	8.34902	12859
1936	8.35362	12303	1936	8.35355	11806	1936	8.37015	12747		1936	8.35393	11983	1936	8.35385	12895	1936	8.35333	13071
1937	8.35793	11742	1937	8.35787	11842	1937	8.37445	12111		1937	8.35827	11734	1937	8.35817	12631	1937	8.35765	13119
1938	8.36225	11454	1938	8.36218	11634	1938	8.37877	12467		1938	8.36258	11434	1938	8.36248	12627	1938	8.36197	12943
1939	8.36657	12251	1939	8.3665	11626	1939	8.38308	13223		1939	8.3669	11478	1939	8.3668	13519	1939	8.36628	13431
1940	8.37087	12687	1940	8.37082	11967	1940	8.3874	12291		1940	8.37122	12051	1940	8.37112	12503	1940	8.3706	13571
1941	8.3752	12063	1941	8.37512	11394	1941	8.39172	12667		1941	8.37553	11834	1941	8.37543	13447	1941	8.37492	13419
1942	8.37952	12535	1942	8.37945	11486	1942	8.39603	12811		1942	8.37985	12027	1942	8.37975	13091	1942	8.37923	13339
1943	8.38382	12787	1943	8.38377	11162	1943	8.40035	12683		1943	8.38417	11987	1943	8.38407	12455	1943	8.38353	13551
1944	8.38815	12179	1944	8.38808	12319	1944	8.40467	13463		1944	8.38848	12927	1944	8.38838	12559	1944	8.38785	13467
1945	8.39247	12651	1945	8.3924	11718	1945	8.40898	12351		1945	8.3928	11598	1945	8.3927	13127	1945	8.39217	13755
1946	8.39677	12507	1946	8.39672	11658	1946	8.4133	12787		1946	8.39712	11794	1946	8.39702	13435	1946	8.39648	12747
1947	8.40108	11290	1947	8.40103	11726	1947	8.41762	12203		1947	8.40143	12671	1947	8.40135	13027	1947	8.4008	13311
1948	8.4054	12335	1948	8.40535	11810	1948	8.42193	12175		1948	8.40577	11678	1948	8.40567	13107	1948	8.40512	13743
1949	8.40972	12091	1949	8.40967	11706	1949	8.42623	12251		1949	8.41007	11586	1949	8.40998	13059	1949	8.40943	13383
1950	8.41403	12739	1950	8.41398	11934	1950	8.43055	12903		1950	8.41438	11886	1950	8.4143	12959	1950	8.41375	13719
1951	8.41835	12343	1951	8.4183	11854	1951	8.43487	12547		1951	8.41872	12515	1951	8.41862	12627	1951	8.41807	13555
1952	8.42267	13015	1952	8.42262	11742	1952	8.43918	12695		1952	8.42302	12135	1952	8.42293	13807	1952	8.42238	14128
1953	8.427	12339	1953	8.42693	11358	1953	8.4435	12279		1953	8.42733	12011	1953	8.42725	13591	1953	8.42672	13367
1954	8.43133	11882	1954	8.43125	12167	1954	8.44782	12335		1954	8.43165	12411	1954	8.43155	13271	1954	8.43102	13335
1955	8.43563	12115	1955	8.43557	11506	1955	8.45213	12587		1955	8.43597	12407	1955	8.43587	12791	1955	8.43535	13327
1956	8.43995	12599	1956	8.43988	12059	1956	8.45645	12115		1956	8.44028	11898	1956	8.44018	13251	1956	8.43967	13431
1957	8.44427	13307	1957	8.4442	11850	1957	8.46077	12363		1957	8.4446	12199	1957	8.4445	13171	1957	8.44398	13707
1958	8.44858	12551	1958	8.44852	12503	1958	8.46508	12731		1958	8.44892	12043	1958	8.44882	13211	1958	8.44832	13247
1959	8.4529	12027	1959	8.45283	11983	1959	8.4694	13123		1959	8.45323	11678	1959	8.45313	13311	1959	8.45262	13403
1960	8.45722	12375	1960	8.45715	11930	1960	8.47372	12251		1960	8.45755	11818	1960	8.45745	12867	1960	8.45693	13979
1961	8.46153	12779	1961	8.46147	12231	1961	8.47803	12363		1961	8.46187	11794	1961	8.46177	12399	1961	8.46127	13451
1962	8.46585	12739	1962	8.46577	12147	1962	8.48235	12995		1962	8.46618	11959	1962	8.46608	13143	1962	8.46558	13143
1963	8.47017	12307	1963	8.4701	11610	1963	8.48667	12139		1963	8.4705	11987	1963	8.4704	13231	1963	8.4699	13283
1964	8.47448	12683	1964	8.47442	11866	1964	8.49098	12771		1964	8.47482	12115	1964	8.47472	12775	1964	8.47422	13455
1965	8.4788	11642	1965	8.47872	12079	1965	8.4953	12807		1965	8.47913	11818	1965	8.47903	13147	1965	8.47853	12451
1966	8.48312	12319	1966	8.48303	11902	1966	8.4996	12415		1966	8.48345	12507	1966	8.48335	13599	1966	8.48285	13963
1967	8.48743	12427	1967	8.48735	11778	1967	8.50392	11678		1967	8.48777	11750	1967	8.48767	12767	1967	8.48717	13323
1968	8.49175	12067	1968	8.49167	12015	1968	8.50823	12095		1968	8.49208	11926	1968	8.49198	13171	1968	8.49148	13559
1969	8.49607	12511	1969	8.49598	12235	1969	8.51255	11854		1969	8.49638	12039	1969	8.4963	12879	1969	8.4958	13563
1970	8.50038	12287	1970	8.5003	11926	1970	8.51687	11963		1970	8.5007	11995	1970	8.50062	14115	1970	8.5001	13603
1971	8.5047	12423	1971	8.50462	12143	1971	8.52118	12451		1971	8.50503	12035	1971	8.50493	13387	1971	8.50443	13223
1972	8.50902	12935	1972	8.50893	12347	1972	8.5255	12907		1972	8.50933	12095	1972	8.50923	13163	1972	8.50873	12999
1973	8.51332	12195	1973	8.51325	12203	1973	8.52982	12691		1973	8.51365	12219	1973	8.51355	12971	1973	8.51305	13203
1974	8.51765	12183	1974	8.51757	11762	1974	8.53412	12603		1974	8.51797	11510	1974	8.51788	13767	1974	8.51737	13607
1975	8.52195	12375	1975	8.52188	12267	1975	8.53845	11734		1975	8.52228	11910	1975	8.5222	13579	1975	8.52168	13663
1976	8.52627	12079	1976	8.5262	11858	1976	8.54277	13143		1976	8.5266	12147	1976	8.52652	14103	1976	8.526	13863
1977	8.53058	12919	1977	8.53052	11674	1977	8.54707	13363		1977	8.53092	12183	1977	8.53083	13063	1977	8.53032	14380
1978	8.53492	12891	1978	8.53483	12391	1978	8.5514	12267		1978	8.53523	11934	1978	8.53515	13411	1978	8.53463	13047
1979	8.53922	12891	1979	8.53915	12063	1979	8.55572	12143		1979	8.53955	12459	1979	8.53947	13151	1979	8.53895	13443
1980	8.54353	12175	1980	8.54348	11814	1980	8.56003	12555		1980	8.54387	12323	1980	8.54378	13099	1980	8.54327	13883
1981	8.54785	12407	1981	8.54778	12615	1981	8.56435	12939		1981	8.54818	12535	1981	8.5481	13407	1981	8.54758	13803
1982	8.55217	12391	1982	8.5521	11714	1982	8.56867	12527		1982	8.5525	12135	1982	8.55242	13579	1982	8.55188	13823
1983	8.55648	12011	1983	8.55642	11838	1983	8.57298	12699		1983	8.5568	12335	1983	8.55673	12991	1983	8.55622	13255
1984	8.5608	12879	1984	8.56075	12187	1984	8.5773	12587		1984	8.56112	12579	1984	8.56105	12647	1984	8.56053	13547
1985	8.56512	12923	1985	8.56517	11734	1985	8.58162	12675		1985	8.56543	11762	1985	8.56535	12939	1985	8.56483	14015
1986	8.56943	12363	1986	8.56948	11995	1986	8.58593	13055		1986	8.56975	11746	1986	8.56968	13471	1986	8.56915	14148
1987	8.57375	12747	1987	8.57378	11762	1987	8.59025	12395		1987	8.57408	11330	1987	8.574	13171	1987	8.57347	13743
1988	8.57807	12375	1988	8.5781	12619	1988	8.59457	12987		1988	8.5784	12427	1988	8.5783	13351	1988	8.57778	14027
1989	8.58238	12459	1989	8.58242	12063	1989	8.59888	12943		1989	8.58272	12603	1989	8.58262	13399	1989	8.5821	14148
1990	8.5867	12543	1990	8.58673	11814	1990	8.60333	12919		1990	8.58703	12315	1990	8.58693	12895	1990	8.58642	13839
1991	8.59102	12795	1991	8.59105	11662	1991	8.60765	12335		1991	8.59135	12787	1991	8.59125	13751	1991	8.59073	13447
1992	8.59533	12647	1992	8.59537	12231	1992	8.61195	13363		1992	8.59567	11963	1992	8.59557	13207	1992	8.59505	14304
1993	8.59965	12907	1993	8.59968	12327	1993	8.61627	12959		1993	8.59997	12111	1993	8.59988	14316	1993	8.59937	13299
1994	8.60397	13275	1994	8.604	12135	1994	8.62058	12011		1994	8.6043	12227	1994	8.6042	13339	1994	8.6037	13999
1995	8.60828	12771	1995	8.60832	11951	1995	8.6249	12635		1995	8.6086	12515	1995	8.60852	13899	1995	8.60802	13427
1996	8.61258	12607	1996	8.61263	13011	1996	8.62922	13655		1996	8.61293	13151	1996	8.61282	13683	1996	8.61233	13827
1997	8.61692	12411	1997	8.61695	12559	1997	8.63353	13507		1997	8.61723	12687	1997	8.61713	13371	1997	8.61665	13235
1998	8.62122	12611	1998	8.62127	11858	1998	8.63785	12323		1998	8.62155	12331	1998	8.62145	13211	1998	8.62095	13751
[truncated: 1,245 more rows]

## Sheet: Sheet2
ck1				ck2				ck3				1				2				3
	Time (min)	Intensity			Time (min)	Intensity			Time (min)	Intensity			Time (min)	Intensity			Time (min)	Intensity			Time (min)	Intensity
1	0.00413333	4244		1	0.00415	11022		1	0.00415	6273		1	0.00415	6169		1	0.00416667	5829		1	0.00415	12215
2	0.00845	4796		2	0.00846667	11979		2	0.00846667	6061		2	0.00845	6113		2	0.00848333	6153		2	0.00846667	10682
3	0.0127667	4380		3	0.0127833	12751		3	0.0127667	6169		3	0.0127667	6889		3	0.0128	5120		3	0.0127667	10002
4	0.0170833	4476		4	0.0170833	10666		4	0.0170833	6245		4	0.0170833	6621		4	0.0171167	5805		4	0.0170833	12711
5	0.0214	4892		5	0.0214	11714		5	0.0214	6349		5	0.0214	6849		5	0.0214167	5717		5	0.0214	13191
6	0.0257	4500		6	0.0257167	11202		6	0.0257167	5813		6	0.0257	6449		6	0.0257333	6213		6	0.0257167	12455
7	0.0300167	4860		7	0.0300333	10706		7	0.0300333	5969		7	0.0300167	6777		7	0.03005	6177		7	0.0300167	12691
8	0.0343333	4896		8	0.0343333	10358		8	0.0343333	6013		8	0.0343333	7081		8	0.0343667	5749		8	0.0343333	10038
9	0.03865	4748		9	0.03865	10386		9	0.03865	6545		9	0.03865	6441		9	0.0386667	5529		9	0.03865	12071
10	0.04295	4712		10	0.0429667	12063		10	0.0429667	6205		10	0.0429667	6945		10	0.0429833	5481		10	0.0429667	11630
11	0.0472667	4588		11	0.0472833	11802		11	0.0472833	6061		11	0.0472667	6173		11	0.0473	6025		11	0.0472833	11518
12	0.0515833	4612		12	0.0516	10714		12	0.0516	6905		12	0.0515833	8653		12	0.0516	5997		12	0.0516	11442
13	0.0559	4684		13	0.0559167	12239		13	0.0559	6553		13	0.0559	9153		13	0.0559333	5781		13	0.0559	11654
14	0.0602	4772		14	0.0602333	11798		14	0.0602167	5773		14	0.0602	6285		14	0.06025	6273		14	0.0602167	11190
15	0.0645167	4484		15	0.06455	12747		15	0.0645333	5865		15	0.0645167	6425		15	0.0645667	6257		15	0.0645333	10750
16	0.0688333	4304		16	0.0688667	12187		16	0.0688333	5529		16	0.0688333	6037		16	0.0688833	5617		16	0.06885	11014
17	0.07315	4844		17	0.0731833	11898		17	0.07315	6249		17	0.07315	7377		17	0.0731833	5773		17	0.0731667	13199
18	0.07745	4720		18	0.0774833	11346		18	0.0774667	5901		18	0.0774667	7093		18	0.0775	5529		18	0.0774667	11094
19	0.0817667	4860		19	0.0818	12703		19	0.0817833	6329		19	0.0817667	6401		19	0.0818167	5829		19	0.0817833	11939
20	0.0860833	4452		20	0.0861167	11234		20	0.0860833	6301		20	0.0860833	6749		20	0.0861333	5316		20	0.0861	12647
21	0.0904	4432		21	0.0904167	11006		21	0.0904	6673		21	0.0904	7077		21	0.0904333	5565		21	0.0904	11174
22	0.0947	4940		22	0.09475	13315		22	0.0947333	6129		22	0.0947167	6825		22	0.09475	5120		22	0.0947167	12399
23	0.0990167	4400		23	0.0990667	11718		23	0.0990333	5909		23	0.0990167	6793		23	0.0990667	5597		23	0.0990333	12251
24	0.103333	4428		24	0.103367	10654		24	0.10335	5957		24	0.103333	6325		24	0.103383	5377		24	0.10335	11574
25	0.10765	4924		25	0.107683	10858		25	0.107667	6525		25	0.10765	7009		25	0.107683	5288		25	0.107667	11042
26	0.111967	4596		26	0.112	12935		26	0.111983	6289		26	0.111967	7457		26	0.112	5721		26	0.111983	11642
27	0.116283	4936		27	0.116317	11662		27	0.116283	6121		27	0.116267	6709		27	0.116317	5184		27	0.1163	13207
28	0.1206	4672		28	0.120633	12295		28	0.1206	5601		28	0.120583	7073		28	0.120633	5813		28	0.1206	12891
29	0.124917	5004		29	0.124933	14608		29	0.124917	5461		29	0.1249	6681		29	0.124933	5441		29	0.124917	15336
30	0.129217	4400		30	0.12925	11082		30	0.129233	6301		30	0.129217	7769		30	0.129267	5981		30	0.129233	12823
31	0.133533	4304		31	0.133567	12103		31	0.13355	6537		31	0.133533	6937		31	0.133567	6293		31	0.13355	13119
32	0.13785	4704		32	0.137883	13155		32	0.13785	6805		32	0.137833	7229		32	0.137883	5521		32	0.13785	12035
33	0.142167	4512		33	0.142183	15828		33	0.142167	6313		33	0.14215	6005		33	0.1422	5473		33	0.142167	11318
34	0.146467	4872		34	0.1465	10622		34	0.146483	6373		34	0.146467	6817		34	0.146517	5625		34	0.146483	11162
35	0.150783	4996		35	0.150817	12023		35	0.1508	6657		35	0.150767	7125		35	0.150817	5505		35	0.1508	11858
36	0.1551	4728		36	0.155133	12507		36	0.1551	6485		36	0.155083	7093		36	0.155133	5164		36	0.1551	11398
37	0.1594	5156		37	0.159433	12335		37	0.159417	6417		37	0.1594	6561		37	0.15945	5865		37	0.159417	11322
38	0.163717	4772		38	0.163817	10178		38	0.163733	5785		38	0.163717	6345		38	0.163767	5849		38	0.163733	11682
39	0.168033	4708		39	0.168117	12455		39	0.16805	6089		39	0.168033	6989		39	0.168083	5541		39	0.16805	12251
40	0.17235	4592		40	0.172433	10594		40	0.172367	6429		40	0.17235	6885		40	0.1724	5349		40	0.172367	11662
41	0.17665	4760		41	0.17675	10750		41	0.176683	6625		41	0.17665	7309		41	0.176717	5056		41	0.176667	14236
42	0.180983	4180		42	0.181067	10390		42	0.180983	5885		42	0.180967	6465		42	0.181033	5557		42	0.180983	12311
43	0.1853	5156		43	0.185367	10534		43	0.1853	6405		43	0.185283	6485		43	0.18535	5609		43	0.1853	12715
44	0.1896	4700		44	0.189683	12515		44	0.189617	5649		44	0.1896	6905		44	0.189667	5481		44	0.189617	9950
45	0.193917	4500		45	0.194	12131		45	0.193933	6665		45	0.193917	6813		45	0.193983	5220		45	0.193933	13139
46	0.198233	4596		46	0.198317	10326		46	0.19825	6297		46	0.198233	6565		46	0.1983	7121		46	0.198233	11430
47	0.20255	5064		47	0.202617	11646		47	0.20255	6521		47	0.202533	6589		47	0.2026	5649		47	0.20255	14712
48	0.20685	4676		48	0.206933	11618		48	0.206867	6193		48	0.20685	6345		48	0.206917	5589		48	0.206867	12283
49	0.211167	4204		49	0.21125	11054		49	0.211183	6665		49	0.211167	6609		49	0.211233	5044		49	0.211183	13955
50	0.215483	4684		50	0.215567	13515		50	0.215483	6865		50	0.215483	6357		50	0.21555	5761		50	0.2155	11838
51	0.2198	5016		51	0.219883	10842		51	0.2198	5685		51	0.219783	5757		51	0.21985	5725		51	0.2198	12435
52	0.2241	4408		52	0.2242	10498		52	0.224117	6489		52	0.2241	6593		52	0.224167	5553		52	0.224117	12519
53	0.228417	4668		53	0.228517	11086		53	0.228433	5873		53	0.228417	6185		53	0.228483	5833		53	0.228433	12663
54	0.232733	4708		54	0.232833	11022		54	0.23275	5641		54	0.232733	5617		54	0.2328	5813		54	0.23275	10998
55	0.237033	4460		55	0.23715	10810		55	0.23705	6021		55	0.237033	6049		55	0.2371	5553		55	0.23705	12979
56	0.24135	4820		56	0.241467	10894		56	0.241383	6177		56	0.24135	5821		56	0.241417	5296		56	0.241367	11770
57	0.245667	4800		57	0.245767	10722		57	0.245683	5937		57	0.245667	6197		57	0.245733	5873		57	0.245683	13919
58	0.249983	4872		58	0.250083	11918		58	0.25	6125		58	0.249983	6889		58	0.25005	5308		58	0.25	11342
59	0.2543	4476		59	0.2544	9746		59	0.254317	6785		59	0.254283	6421		59	0.254367	5048		59	0.2543	12399
60	0.258617	4672		60	0.258717	10174		60	0.258617	5865		60	0.2586	6369		60	0.258683	5573		60	0.258617	11702
61	0.262917	4820		61	0.263033	11322		61	0.262933	5341		61	0.262917	5833		61	0.262983	5921		61	0.262933	13783
62	0.267233	4632		62	0.267333	11586		62	0.26725	6017		62	0.267233	7193		62	0.2673	5417		62	0.267233	13247
63	0.27155	4876		63	0.27165	10770		63	0.271567	6261		63	0.27155	6249		63	0.271617	5124		63	0.27155	10762
64	0.275867	4420		64	0.275967	11042		64	0.275883	6177		64	0.275867	7365		64	0.275933	5489		64	0.275867	13695
65	0.280183	4512		65	0.280283	11738		65	0.280183	5781		65	0.280183	6705		65	0.280233	5377		65	0.280183	11602
66	0.2845	4376		66	0.284583	9994		66	0.2845	5597		66	0.284483	6353		66	0.28455	4904		66	0.2845	10690
67	0.288817	4940		67	0.2889	10174		67	0.288817	6345		67	0.2888	5901		67	0.288867	5497		67	0.288817	11338
68	0.293133	4440		68	0.293217	10758		68	0.293117	6477		68	0.293117	6773		68	0.293183	5328		68	0.293117	11350
69	0.29745	3936		69	0.29755	11582		69	0.297433	6177		69	0.297433	6001		69	0.2975	5140		69	0.297433	12147
70	0.30175	4264		70	0.301867	11866		70	0.30175	5933		70	0.301733	6909		70	0.3018	5104		70	0.30175	11146
71	0.306067	4344		71	0.306183	11218		71	0.306067	5601		71	0.30605	6289		71	0.306117	5284		71	0.306067	12531
72	0.310383	6249		72	0.310483	158504		72	0.310383	38858		72	0.310367	33107		72	0.310433	19054		72	0.310383	88313
73	0.314683	5128		73	0.3148	184435		73	0.3147	40196		73	0.314683	48008		73	0.31475	23450		73	0.314683	235211
74	0.319	5465		74	0.319117	420891		74	0.319017	59947		74	0.318983	166051		74	0.31905	27794		74	0.319	437015
75	0.323317	5957		75	0.323433	12519		75	0.323317	5985		75	0.3233	7901		75	0.323367	49731		75	0.323317	12975
76	0.327633	4364		76	0.32775	6549		76	0.327633	15652		76	0.327617	16769		76	0.327683	4200		76	0.327617	7705
77	0.33195	7369		77	0.33205	992000		77	0.33195	223723		77	0.331933	259089		77	0.332	71826		77	0.331933	949710
78	0.336267	9290		78	0.336367	1153989		78	0.336267	242101		78	0.336233	278931		78	0.336317	119149		78	0.33625	1054462
79	0.340567	8881		79	0.340683	1157679		79	0.340567	241907		79	0.34055	286477		79	0.340617	118968		79	0.340567	1052217
80	0.344883	8037		80	0.344983	1180366		80	0.344883	254633		80	0.344867	280870		80	0.344933	122523		80	0.344867	1048541
81	0.3492	8265		81	0.3493	1152420		81	0.3492	243186		81	0.349183	279392		81	0.34925	117108		81	0.3492	995574
82	0.353517	8241		82	0.353617	1128347		82	0.353517	235054		82	0.3535	274565		82	0.353567	115204		82	0.353517	981385
83	0.357833	7361		83	0.357933	1116265		83	0.357833	241023		83	0.3578	273951		83	0.357867	110650		83	0.357833	966319
84	0.362133	7569		84	0.36225	1127678		84	0.362133	230618		84	0.362117	261313		84	0.362183	109884		84	0.362133	951066
85	0.36645	7701		85	0.36655	1071206		85	0.36645	229275		85	0.366433	255917		85	0.3665	108265		85	0.366467	905987
86	0.370767	7045		86	0.370867	1039772		86	0.370767	219889		86	0.37075	245042		86	0.370817	104234		86	0.370783	900146
87	0.375083	6545		87	0.375183	1000821		87	0.375083	212530		87	0.375067	243456		87	0.375133	98747		87	0.3751	856514
88	0.3794	7449		88	0.379483	972000		88	0.379383	208589		88	0.379367	237873		88	0.37945	99558		88	0.379417	838815
89	0.3837	6909		89	0.3838	950930		89	0.3837	201889		89	0.383683	241778		89	0.38375	96158		89	0.383717	814043
90	0.388017	6901		90	0.388117	910995		90	0.388033	195654		90	0.388	221119		90	0.388067	95977		90	0.388033	793195
91	0.392333	7277		91	0.392433	876703		91	0.392333	188469		91	0.3923	221325		91	0.392383	92225		91	0.39235	774302
92	0.396633	7361		92	0.39675	862722		92	0.39665	189871		92	0.396617	224751		92	0.3967	90768		92	0.396667	744108
93	0.400967	7489		93	0.40105	867376		93	0.400967	188341		93	0.400933	222292		93	0.401	91872		93	0.400983	741863
94	0.405267	6885		94	0.405367	864626		94	0.405283	182599		94	0.40525	218805		94	0.405317	90066		94	0.4053	733178
95	0.409583	7025		95	0.409683	831715		95	0.409583	180373		95	0.409567	218027		95	0.409633	88505		95	0.409617	725772
96	0.4139	7129		96	0.414	814714		96	0.4139	174787		96	0.413883	216584		96	0.41395	90532		96	0.413917	713065
97	0.418217	6789		97	0.418317	808089		97	0.418217	177427		97	0.418183	215222		97	0.41825	88200		97	0.418233	723848
98	0.422517	6769		98	0.422617	804222		98	0.422533	167169		98	0.4225	208283		98	0.422567	87426		98	0.42255	698826
99	0.426833	6757		99	0.426933	790037		99	0.426833	170002		99	0.426817	212457		99	0.426883	86932		99	0.426867	697343
100	0.43115	6721		100	0.43125	765587		100	0.43115	168738		100	0.431133	217878		100	0.4312	85998		100	0.431167	674699
101	0.435467	6725		101	0.435567	739712		101	0.435467	170046		101	0.43545	207686		101	0.435517	83249		101	0.435483	673618
102	0.439767	6573		102	0.439883	746933		102	0.439783	167809		102	0.439767	210346		102	0.439817	83338		102	0.4398	672807
103	0.444083	6529		103	0.444183	745385		103	0.444083	162486		103	0.444067	209310		103	0.444133	83984		103	0.4441	684365
104	0.4484	6477		104	0.4485	731225		104	0.4484	164944		104	0.448383	208363		104	0.44845	83185		104	0.448433	664642
105	0.452717	6841		105	0.452817	716161		105	0.452717	160463		105	0.4527	204802		105	0.452767	84938		105	0.452733	651029
106	0.457017	6677		106	0.457133	709301		106	0.457033	158419		106	0.457017	202497		106	0.457067	85083		106	0.45705	635926
107	0.461333	7377		107	0.461433	703032		107	0.461333	159747		107	0.461317	204326		107	0.461383	82724		107	0.46135	649920
108	0.46565	7041		108	0.465767	711388		108	0.46565	158230		108	0.465633	202715		108	0.4657	81288		108	0.465667	645706
109	0.469967	6973		109	0.470067	692831		109	0.469967	152310		109	0.46995	198836		109	0.470017	81444		109	0.469983	640114
110	0.474283	6669		110	0.474383	686516		110	0.474283	154027		110	0.474267	207570		110	0.474317	80490		110	0.4743	628553
111	0.4786	7069		111	0.4787	689925		111	0.478583	150086		111	0.478583	201446		111	0.478633	80277		111	0.478617	637807
112	0.4829	6993		112	0.483017	672876		112	0.482917	151880		112	0.482883	194590		112	0.48295	81244		112	0.482933	621304
113	0.487217	6645		113	0.487317	679991		113	0.487217	149475		113	0.4872	198916		113	0.487267	79134		113	0.487233	611340
114	0.491533	6977		114	0.491633	669818		114	0.491533	148333		114	0.491517	194159		114	0.491583	79751		114	0.49155	605812
115	0.49585	7157		115	0.49595	656484		115	0.49585	151916		115	0.495817	195207		115	0.4959	77646		115	0.495867	603397
116	0.50015	7153		116	0.50025	650088		116	0.500167	146476		116	0.500133	193141		116	0.500217	76057		116	0.500183	579688
117	0.504467	6377		117	0.504567	634335		117	0.504483	144976		117	0.50445	194212		117	0.504533	77317		117	0.5045	585897
118	0.508783	7173		118	0.508883	647384		118	0.508783	145205		118	0.508767	190016		118	0.50885	78693		118	0.508817	581374
119	0.5131	6913		119	0.5132	616873		119	0.5131	141072		119	0.513083	187113		119	0.513167	77714		119	0.513117	574211
120	0.5174	6717		120	0.517517	623348		120	0.517417	141205		120	0.5174	187193		120	0.517467	76539		120	0.517433	582819
121	0.521717	6901		121	0.521833	625364		121	0.521717	140027		121	0.521717	176839		121	0.521783	75035		121	0.52175	557977
122	0.526033	7229		122	0.526133	606751		122	0.526033	136466		122	0.526017	190342		122	0.5261	74878		122	0.526067	541760
123	0.53035	7005		123	0.53045	614985		123	0.53035	138371		123	0.530333	181718		123	0.5304	74806		123	0.530383	547423
124	0.53465	7385		124	0.534767	601865		124	0.534667	135329		124	0.53465	177519		124	0.534717	74553		124	0.534683	537680
125	0.538967	7345		125	0.539083	581362		125	0.538983	137117		125	0.538967	181879		125	0.539033	72075		125	0.539	540639
126	0.543283	7333		126	0.543383	584207		126	0.543283	132411		126	0.543283	176823		126	0.54335	73310		126	0.543317	521251
127	0.5476	7389		127	0.5477	573668		127	0.5476	128316		127	0.5476	173611		127	0.54765	73318		127	0.547633	526408
128	0.551917	6613		128	0.552017	577643		128	0.55215	131949		128	0.551917	179359		128	0.551967	73194		128	0.551933	503280
129	0.556233	7373		129	0.556333	561722		129	0.55645	133327		129	0.556233	171346		129	0.556283	75576		129	0.55625	513712
130	0.56055	6829		130	0.560633	552263		130	0.560767	125263		130	0.56055	170179		130	0.5606	70928		130	0.560567	495098
131	0.564867	6949		131	0.56495	543982		131	0.565083	125588		131	0.564867	171000		131	0.564917	72897		131	0.564883	486105
132	0.569183	7453		132	0.569267	527117		132	0.569383	122033		132	0.569167	169954		132	0.569233	69854		132	0.5692	489369
133	0.573483	6529		133	0.573583	519548		133	0.5737	122507		133	0.573483	164518		133	0.57355	66902		133	0.5735	491065
134	0.5778	7693		134	0.577883	535716		134	0.578017	121318		134	0.5778	163045		134	0.57785	68518		134	0.577817	474968
135	0.582117	7117		135	0.582217	519801		135	0.582333	122836		135	0.582117	163371		135	0.582167	68514		135	0.582133	483559
136	0.586433	7609		136	0.586533	514791		136	0.58665	117558		136	0.586433	160909		136	0.586483	69838		136	0.58645	462249
137	0.590733	7169		137	0.59085	517153		137	0.590967	118112		137	0.590733	160422		137	0.5908	66201		137	0.590767	472271
138	0.59505	7089		138	0.59515	515104		138	0.595283	118964		138	0.59505	158387		138	0.595117	66578		138	0.595067	441995
139	0.599367	7521		139	0.599467	496710		139	0.599583	114028		139	0.599367	158492		139	0.599417	66405		139	0.5994	464583
140	0.603683	7357		140	0.603783	489710		140	0.6039	112180		140	0.603667	160459		140	0.603733	66790		140	0.603717	449682
141	0.608	7825		141	0.6081	477339		141	0.608217	113458		141	0.607983	156509		141	0.60805	64770		141	0.608017	451539
142	0.6123	7445		142	0.612417	467843		142	0.612533	110414		142	0.6123	153698		142	0.612367	66036		142	0.612333	431687
143	0.616617	7193		143	0.616733	456379		143	0.616833	112028		143	0.616617	155254		143	0.616683	63170		143	0.616667	439980
144	0.620933	7469		144	0.62105	460086		144	0.62115	108422		144	0.620933	145575		144	0.620983	62593		144	0.620983	428345
145	0.62525	7773		145	0.62535	462660		145	0.625467	105334		145	0.62525	145430		145	0.6253	58055		145	0.625317	401652
146	0.629567	7273		146	0.629667	456611		146	0.629783	102641		146	0.62955	147682		146	0.629617	48802		146	0.629617	355529
147	0.633867	6593		147	0.633983	445534		147	0.634083	94428		147	0.633867	139754		147	0.633933	38718		147	0.633933	281060
148	0.638183	6401		148	0.6383	438595		148	0.6384	81653		148	0.638183	134015		148	0.638233	27037		148	0.63825	192601
149	0.642667	4928		149	0.6426	434911		149	0.642717	63110		149	0.6425	124455		149	0.64255	17706		149	0.64255	126516
150	0.646983	3620		150	0.646917	425146		150	0.647033	44046		150	0.646817	117426		150	0.646883	10134		150	0.646867	71181
151	0.6513	2044		151	0.651233	394441		151	0.65135	27978		151	0.651117	109956		151	0.651183	5721		151	0.651183	39672
152	0.6556	1416		152	0.65555	379037		152	0.655667	17561		152	0.655433	103415		152	0.655517	2900		152	0.6555	20119
153	0.659917	888		153	0.659867	355387		153	0.659983	9846		153	0.65975	91776		153	0.659817	1396		153	0.659817	8969
154	0.664233	816		154	0.664183	340835		154	0.664283	5224		154	0.664067	86716		154	0.664133	388		154	0.664133	3608
155	0.66855	340		155	0.668483	335650		155	0.6686	2284		155	0.668367	82206		155	0.66845	200		155	0.668433	1376
156	0.672867	264		156	0.6728	325817		156	0.672917	968		156	0.672683	78299		156	0.67275	156		156	0.67275	868
157	0.677167	208		157	0.677117	311749		157	0.677233	692		157	0.677	78865		157	0.677067	248		157	0.677067	1072
158	0.681483	140		158	0.681433	307394		158	0.68155	372		158	0.681317	79475		158	0.681383	316		158	0.681383	1640
159	0.6858	280		159	0.685733	308041		159	0.68585	740		159	0.685617	82074		159	0.685717	764		159	0.685683	5809
160	0.690117	156		160	0.69005	321877		160	0.690167	2824		160	0.689933	85697		160	0.690017	976		160	0.69	7753
161	0.694433	408		161	0.694367	330138		161	0.694483	3188		161	0.69425	86780		161	0.69435	1652		161	0.694317	12403
162	0.698733	568		162	0.698683	337132		162	0.6988	3428		162	0.698567	90387		162	0.69865	2908		162	0.698617	16617
163	0.70305	1084		163	0.703	338317		163	0.7031	5933		163	0.702867	92349		163	0.702967	3272		163	0.702933	19110
164	0.707367	1504		164	0.7073	353427		164	0.707417	7417		164	0.707183	101079		164	0.707283	3788		164	0.70725	32106
165	0.711683	1636		165	0.711617	347228		165	0.711733	8617		165	0.7115	100762		165	0.711583	4248		165	0.711567	33440
166	0.715983	1612		166	0.715933	347948		166	0.716033	8089		166	0.715817	104323		166	0.7159	4960		166	0.715867	32587
167	0.7203	1432		167	0.72025	357753		167	0.72035	2252		167	0.720133	104154		167	0.720217	1564		167	0.720183	9069
168	0.724617	1036		168	0.72455	351816		168	0.724683	1160		168	0.724433	107900		168	0.72455	868		168	0.7245	3624
169	0.728933	1100		169	0.728883	355788		169	0.728983	1228		169	0.728767	109759		169	0.728867	528		169	0.728817	2156
170	0.733233	1068		170	0.733183	355760		170	0.7333	888		170	0.733067	111634		170	0.733183	444		170	0.733133	956
171	0.737567	1088		171	0.7375	355197		171	0.737617	688		171	0.737383	119209		171	0.737483	260		171	0.737433	748
172	0.741867	836		172	0.741817	359029		172	0.741933	564		172	0.7417	121575		172	0.7418	140		172	0.74175	612
173	0.746183	692		173	0.746133	356331		173	0.746233	464		173	0.746017	121410		173	0.746117	192		173	0.746067	488
174	0.7505	780		174	0.75045	366195		174	0.75055	468		174	0.75035	121045		174	0.750433	228		174	0.750383	648
175	0.754817	860		175	0.75475	367066		175	0.754867	328		175	0.75465	127344		175	0.754733	252		175	0.754683	780
176	0.759117	540		176	0.759067	370425		176	0.759183	440		176	0.758983	138665		176	0.75905	496		176	0.759	1000
177	0.76345	332		177	0.763383	357251		177	0.7635	588		177	0.7633	142069		177	0.763367	680		177	0.763317	1804
178	0.76775	136		178	0.7677	343236		178	0.7678	564		178	0.767617	141977		178	0.767683	2056		178	0.767633	2476
179	0.772067	172		179	0.772017	344701		179	0.772117	1140		179	0.771917	136197		179	0.771983	2740		179	0.77195	5004
180	0.776383	180		180	0.776317	342527		180	0.776433	1964		180	0.776233	129948		180	0.7763	4192		180	0.776267	8409
181	0.7807	328		181	0.780633	339467		181	0.780733	3244		181	0.78055	121599		181	0.780617	6625		181	0.780567	13131
182	0.785017	432		182	0.78495	337378		182	0.78505	4648		182	0.784867	114433		182	0.784933	9686		182	0.784883	20259
183	0.789317	648		183	0.789267	334092		183	0.789367	9053		183	0.789167	112004		183	0.78925	13739		183	0.7892	33259
184	0.793633	1060		184	0.793567	340353		184	0.793683	13839		184	0.793483	111297		184	0.79355	17874		184	0.793517	55963
185	0.79795	1288		185	0.797883	331150		185	0.798	26460		185	0.7978	102552		185	0.7981	22661		185	0.797817	90279
186	0.80225	1692		186	0.8022	332736		186	0.802317	49034		186	0.802117	106860		186	0.802417	24955		186	0.802133	122314
187	0.806567	1948		187	0.806517	336897		187	0.806633	60905		187	0.806417	103383		187	0.806733	30212		187	0.80645	159529
188	0.810883	2872		188	0.810833	329078		188	0.81095	72520		188	0.810733	100742		188	0.811033	34184		188	0.81075	199996
189	0.8152	3728		189	0.81515	332190		189	0.81525	83956		189	0.81505	101023		189	0.81535	41314		189	0.815067	248741
190	0.819517	5120		190	0.81945	336593		190	0.819567	87687		190	0.819367	101898		190	0.819667	46967		190	0.819383	289411
191	0.823817	7525		191	0.823767	323818		191	0.823883	96082		191	0.823667	102364		191	0.823967	56368		191	0.8237	324433
192	0.828133	8845		192	0.828083	331417		192	0.8282	104808		192	0.827983	98683		192	0.828283	56644		192	0.828017	364745
193	0.83245	11322		193	0.8324	334128		193	0.8325	112048		193	0.8323	101276		193	0.8326	62978		193	0.832317	382929
194	0.836767	12191		194	0.836717	326124		194	0.836817	112574		194	0.836617	98530		194	0.836917	67889		194	0.836633	400001
195	0.841083	13591		195	0.841017	336431		195	0.84115	112056		195	0.840917	97495		195	0.841233	69805		195	0.84095	389554
196	0.845417	15300		196	0.845333	325890		196	0.84545	106198		196	0.845233	101380		196	0.845533	66113		196	0.845267	386132
197	0.849717	14840		197	0.84965	327824		197	0.849767	103359		197	0.84955	102348		197	0.84985	61815		197	0.849583	395491
198	0.854033	14380		198	0.85395	335962		198	0.854083	100670		198	0.853867	104499		198	0.854167	60071		198	0.8539	363558
199	0.85835	13603		199	0.858267	331607		199	0.8584	92963		199	0.858183	101717		199	0.858483	57995		199	0.8582	368351
200	0.862667	13399		200	0.862583	336176		200	0.862717	93481		200	0.8625	101894		200	0.8628	57470		200	0.862517	348038
201	0.866983	13207		201	0.8669	327225		201	0.867017	88569		201	0.866817	101155		201	0.8671	53911		201	0.866833	343997
202	0.871283	11650		202	0.871217	321480		202	0.871333	84946		202	0.871117	101264		202	0.871433	56564		202	0.87115	338014
203	0.8756	11438		203	0.875533	320125		203	0.87565	86587		203	0.875433	99911		203	0.87575	52532		203	0.87545	340831
204	0.879917	10730		204	0.87985	329556		204	0.879967	86668		204	0.87975	102372		204	0.88005	53863		204	0.879767	326493
205	0.884233	11290		205	0.884167	325732		205	0.884283	84505		205	0.884067	94537		205	0.884367	52613		205	0.884083	330078
206	0.888533	10502		206	0.888467	322803		206	0.8886	82523		206	0.888367	95664		206	0.888683	54240		206	0.8884	327480
207	0.89285	9750		207	0.892783	334586		207	0.8929	86832		207	0.892683	96828		207	0.893	54179		207	0.892717	316339
208	0.897167	10238		208	0.8971	318406		208	0.897217	82323		208	0.897	96290		208	0.897317	50505		208	0.897017	332170
209	0.901467	10838		209	0.901417	332935		209	0.901533	82632		209	0.901317	94420		209	0.901617	53751		209	0.901333	323042
210	0.905783	9934		210	0.905717	321161		210	0.90585	79058		210	0.905633	90740		210	0.905933	51202		210	0.90565	325696
211	0.9101	9870		211	0.910033	330171		211	0.91015	83699		211	0.909933	92915		211	0.91025	50573		211	0.90995	320894
212	0.914417	9089		212	0.91435	327079		212	0.914467	80333		212	0.91425	94047		212	0.91455	49619		212	0.914283	312489
213	0.918733	8453		213	0.918667	318070		213	0.918783	76691		213	0.918567	88774		213	0.918867	49070		213	0.918583	298047
214	0.92305	8873		214	0.922967	329677		214	0.9231	77746		214	0.922883	91896		214	0.923183	49371		214	0.9229	306828
215	0.92735	9318		215	0.927283	327884		215	0.9274	77818		215	0.9272	92213		215	0.9275	45336		215	0.927217	293791
216	0.931667	8889		216	0.9316	326286		216	0.931717	74421		216	0.9315	89693		216	0.931817	41771		216	0.931533	282748
217	0.935983	8181		217	0.935917	319449		217	0.936033	69673		217	0.935817	91828		217	0.936133	42059		217	0.935833	264886
218	0.940283	7377		218	0.940233	334319		218	0.94035	68955		218	0.940133	91932		218	0.940433	41218		218	0.94015	260756
219	0.9446	7069		219	0.944533	325659		219	0.944667	67676		219	0.94445	92378		219	0.94475	38887		219	0.944467	261882
220	0.948917	6361		220	0.94885	328273		220	0.948967	69212		220	0.948767	94789		220	0.949067	39836		220	0.948783	269352
221	0.953233	6001		221	0.953167	321525		221	0.953283	68218		221	0.953067	91310		221	0.953383	38975		221	0.9531	260494
222	0.95755	6305		222	0.957483	329815		222	0.9576	71478		222	0.957383	93955		222	0.9577	40909		222	0.957433	256352
223	0.96185	6425		223	0.9618	311348		223	0.961917	72268		223	0.9617	92157		223	0.962	41026		223	0.96175	261212
224	0.966167	6825		224	0.9661	319729		224	0.966217	74016		224	0.966017	91370		224	0.966317	39708		224	0.96605	264010
225	0.970483	6389		225	0.970433	308461		225	0.970533	69962		225	0.970317	89593		225	0.970633	40313		225	0.970367	257188
226	0.974783	6765		226	0.974733	318693		226	0.97485	71738		226	0.974633	92261		226	0.97495	40789		226	0.974683	257959
227	0.9791	5893		227	0.97905	310123		227	0.979167	71634		227	0.97895	90628		227	0.97925	37377		227	0.978983	249149
228	0.983433	6841		228	0.983367	314115		228	0.983483	69713		228	0.983267	91455		228	0.983567	37733		228	0.9833	245647
229	0.987733	6457		229	0.987683	312088		229	0.987783	69501		229	0.987583	90271		229	0.987883	36395		229	0.987617	236232
230	0.99205	6101		230	0.991983	313447		230	0.9921	69268		230	0.991883	89970		230	0.9922	36620		230	0.991933	227344
231	0.996367	5885		231	0.9963	305332		231	0.996417	70904		231	0.9962	89336		231	0.996517	34341		231	0.996233	218354
232	1.00068	6497		232	1.00062	308203		232	1.00073	67143		232	1.00052	88758		232	1.00082	34705		232	1.00057	226977
233	1.005	5865		233	1.00493	317876		233	1.00503	69549		233	1.00483	87739		233	1.00513	33696		233	1.00488	216375
234	1.0093	5601		234	1.00923	308198		234	1.00935	64926		234	1.00915	91310		234	1.00945	32959		234	1.0092	214968
235	1.01362	5845		235	1.01355	306436		235	1.01367	67368		235	1.01345	93100		235	1.01377	31445		235	1.01352	209741
236	1.01793	5441		236	1.01787	307374		236	1.01798	63587		236	1.01777	93489		236	1.01807	33884		236	1.01783	219744
237	1.02225	5925		237	1.02218	309035		237	1.0223	62909		237	1.02208	92518		237	1.02238	32018		237	1.02213	209681
238	1.02655	5232		238	1.0265	297134		238	1.02662	58424		238	1.0264	91495		238	1.0267	32583		238	1.02645	212764
239	1.03087	5573		239	1.03082	297207		239	1.03092	61891		239	1.03072	92277		239	1.03102	32951		239	1.03077	205938
240	1.03518	5725		240	1.03512	303298		240	1.03523	58292		240	1.03502	93529		240	1.03533	33339		240	1.03508	201297
241	1.0395	5793		241	1.03943	304604		241	1.03955	58757		241	1.03933	93979		241	1.03965	34108		241	1.03938	208420
242	1.0438	5312		242	1.04375	300040		242	1.04385	56400		242	1.04365	94765		242	1.04395	33424		242	1.0437	200821
243	1.04812	5537		243	1.04807	305639		243	1.04817	57061		243	1.04795	93541		243	1.04827	33728		243	1.04802	204391
244	1.05243	5817		244	1.05237	307531		244	1.05248	57209		244	1.05227	91471		244	1.05258	33348		244	1.05233	191457
245	1.05675	4912		245	1.05668	309982		245	1.0568	55843		245	1.05658	93481		245	1.0569	32647		245	1.05663	206115
246	1.06107	5801		246	1.06102	307410		246	1.06112	53863		246	1.0609	95215		246	1.0612	32643		246	1.06095	196959
247	1.06538	6385		247	1.06533	311595		247	1.06542	59755		247	1.06522	90925		247	1.06552	42788		247	1.06527	200072
248	1.06968	10402		248	1.06965	311733		248	1.06973	71670		248	1.06952	94316		248	1.06983	56039		248	1.06958	195239
249	1.074	23582		249	1.07395	305202		249	1.07405	89829		249	1.07383	92165		249	1.07415	67075		249	1.0739	200914
250	1.07832	37385		250	1.07827	299579		250	1.07837	102376		250	1.07815	91792		250	1.07847	73190		250	1.07822	219349
251	1.08263	45032		251	1.08258	304887		251	1.08267	106141		251	1.08247	88172		251	1.08277	71409		251	1.08253	242597
252	1.08695	46354		252	1.08688	299329		252	1.08698	103761		252	1.08677	90724		252	1.08708	65443		252	1.08685	253523
253	1.09125	39047		253	1.0912	295420		253	1.0913	97390		253	1.09108	93140		253	1.0914	61378		253	1.09117	265011
254	1.09557	36704		254	1.09552	289391		254	1.09562	96238		254	1.0954	92225		254	1.09572	60155		254	1.09547	275672
255	1.09988	29740		255	1.09983	295743		255	1.09992	91699		255	1.09972	97567		255	1.10003	56905		255	1.09978	283960
256	1.1042	23886		256	1.10415	298387		256	1.10423	88931		256	1.10403	95893		256	1.10435	54881		256	1.1041	284987
257	1.1085	20327		257	1.10847	297627		257	1.10855	87522		257	1.10835	93337		257	1.10865	54268		257	1.10842	294507
258	1.11282	16817		258	1.11277	292680		258	1.11287	84902		258	1.11265	97559		258	1.11297	51166		258	1.11273	298844
259	1.11713	14528		259	1.11708	287989		259	1.11718	82832		259	1.11697	98253		259	1.11728	49166		259	1.11703	299551
260	1.12145	13523		260	1.1214	291876		260	1.1215	80429		260	1.12128	98638		260	1.1216	47079		260	1.12135	291290
261	1.12577	11258		261	1.12572	294996		261	1.12582	78921		261	1.1256	94625		261	1.1259	46838		261	1.12567	287023
262	1.13008	10222		262	1.13003	288482		262	1.13012	77802		262	1.1299	98466		262	1.13022	46302		262	1.12998	290849
263	1.1344	8517		263	1.13433	287120		263	1.13443	75712		263	1.13422	97812		263	1.13453	46446		263	1.1343	285976
264	1.13872	7505		264	1.13865	289981		264	1.13875	74718		264	1.13853	94826		264	1.13885	45733		264	1.1386	288275
265	1.14303	7293		265	1.14297	287633		265	1.14305	73242		265	1.14285	96407		265	1.14317	45845		265	1.14292	288053
266	1.14733	6997		266	1.14727	296499		266	1.14737	73928		266	1.14717	96327		266	1.14747	44439		266	1.14723	297089
267	1.15165	6833		267	1.15158	282922		267	1.15168	71048		267	1.15147	98855		267	1.15178	43545		267	1.15155	287043
268	1.15597	6597		268	1.1559	287415		268	1.156	73671		268	1.15578	93581		268	1.1561	42195		268	1.15587	279981
269	1.16028	5853		269	1.16022	282595		269	1.16032	72147		269	1.1601	96579		269	1.16042	45300		269	1.16017	286166
270	1.16458	5621		270	1.16453	288849		270	1.16463	72260		270	1.16442	94894		270	1.16472	43754		270	1.16448	292547
271	1.1689	6233		271	1.16885	282058		271	1.16893	71979		271	1.16873	97242		271	1.16903	43834		271	1.1688	283868
272	1.17322	6157		272	1.17317	288546		272	1.17325	73683		272	1.17305	92992		272	1.17335	43589		272	1.17312	287875
273	1.17753	5601		273	1.17748	286587		273	1.17757	71317		273	1.17737	92349		273	1.17768	45484		273	1.17742	291084
274	1.18185	5785		274	1.18178	289120		274	1.18188	70836		274	1.18167	95869		274	1.18198	42892		274	1.18173	277509
275	1.18615	5661		275	1.1861	279981		275	1.1862	71754		275	1.18598	92454		275	1.1863	44058		275	1.18605	289338
276	1.19047	5525		276	1.19042	285411		276	1.19052	69890		276	1.1903	93722		276	1.19062	41682		276	1.19037	274460
277	1.19478	5489		277	1.19473	288122		277	1.19482	69192		277	1.19462	90150		277	1.19492	43730		277	1.19467	278701
278	1.1991	5645		278	1.19903	271791		278	1.19913	70287		278	1.19893	95339		278	1.19923	44026		278	1.19898	288991
279	1.20342	5841		279	1.20335	274484		279	1.20345	70523		279	1.20323	93786		279	1.20355	43858		279	1.2033	278051
280	1.20773	5597		280	1.20767	279549		280	1.20777	69709		280	1.20755	93698		280	1.20787	42532		280	1.2076	283524
281	1.21203	5985		281	1.21198	275874		281	1.21208	68438		281	1.21187	94826		281	1.21218	42123		281	1.21192	281262
282	1.21635	5032		282	1.2163	277808		282	1.21638	68137		282	1.21618	91218		282	1.2165	42896		282	1.21623	274145
283	1.22067	5204		283	1.2206	271233		283	1.2207	69990		283	1.22048	92237		283	1.2208	43369		283	1.22055	274218
284	1.22498	5481		284	1.22492	273515		284	1.22502	69368		284	1.2248	88176		284	1.22512	42227		284	1.22487	281242
285	1.2293	5120		285	1.22923	262787		285	1.22933	67380		285	1.22912	88927		285	1.22943	43345		285	1.22918	276819
286	1.2336	5529		286	1.23355	265479		286	1.23363	69204		286	1.23343	89388		286	1.23375	43245		286	1.23348	275595
287	1.23792	5144		287	1.23787	277614		287	1.23795	68314		287	1.23773	91671		287	1.23805	40080		287	1.2378	268354
288	1.24223	5353		288	1.24218	272312		288	1.24227	69934		288	1.24207	89841		288	1.24237	43293		288	1.24212	266307
289	1.24655	5761		289	1.2465	274654		289	1.24658	68362		289	1.24637	88630		289	1.24668	40545		289	1.24643	263844
290	1.25085	5769		290	1.2508	273891		290	1.2509	67765		290	1.25068	92919		290	1.251	43934		290	1.25073	263198
291	1.25517	5669		291	1.25512	279585		291	1.2552	67147		291	1.255	92442		291	1.25532	43565		291	1.25505	267413
292	1.25948	6585		292	1.25943	280745		292	1.25952	69777		292	1.25932	88533		292	1.25963	46298		292	1.25937	271144
293	1.26378	6105		293	1.26375	274973		293	1.26383	69509		293	1.26362	92081		293	1.26393	44226		293	1.26367	259287
294	1.2681	6589		294	1.26807	276786		294	1.26815	70226		294	1.26793	93870		294	1.26825	46742		294	1.26798	266008
295	1.27242	7005		295	1.27237	275575		295	1.27245	70363		295	1.27225	93469		295	1.27257	46382		295	1.2723	267878
296	1.27673	7353		296	1.27668	274961		296	1.27677	69392		296	1.27657	91595		296	1.27688	46614		296	1.27662	267191
297	1.28105	8549		297	1.281	277905		297	1.28108	71353		297	1.28087	89813		297	1.28118	46009		297	1.28093	264591
298	1.28537	8785		298	1.28532	280361		298	1.2854	71145		298	1.28518	90520		298	1.2855	46879		298	1.28525	277974
299	1.28967	10090		299	1.28962	283714		299	1.2897	70752		299	1.2895	91715		299	1.28982	45000		299	1.28957	278446
300	1.29398	11070		300	1.29393	275038		300	1.29402	74128		300	1.29382	89697		300	1.29413	46606		300	1.29387	279537
301	1.2983	11374		301	1.29825	285172		301	1.29833	73078		301	1.29812	91663		301	1.29843	43693		301	1.29818	284191
302	1.30262	11198		302	1.30257	281638		302	1.30265	73655		302	1.30243	89500		302	1.30275	45997		302	1.3025	268427
303	1.30693	10710		303	1.30687	274480		303	1.30695	71618		303	1.30675	91503		303	1.30707	45404		303	1.3068	271738
304	1.31123	10934		304	1.31118	276681		304	1.31127	74201		304	1.31107	94187		304	1.31138	42788		304	1.31112	279880
305	1.31555	9762		305	1.3155	288793		305	1.31558	74445		305	1.31538	91723		305	1.3157	44058		305	1.31543	269731
306	1.31987	9794		306	1.31982	289564		306	1.3199	69336		306	1.3197	92679		306	1.32002	44110		306	1.31975	265415
307	1.32418	8697		307	1.32413	285528		307	1.32422	73094		307	1.32402	91519		307	1.32433	42047		307	1.32407	269792
308	1.32848	7997		308	1.32845	284995		308	1.32852	70263		308	1.32833	92237		308	1.32865	41458		308	1.32838	273434
309	1.3328	8085		309	1.33277	289670		309	1.33283	72861		309	1.33263	91210		309	1.33295	41779		309	1.33268	270870
310	1.33712	7033		310	1.33707	290910		310	1.33715	71401		310	1.33695	94175		310	1.33727	41122		310	1.33718	277719
311	1.34143	7609		311	1.34138	296144		311	1.34147	73559		311	1.34127	93020		311	1.34158	41650		311	1.34148	269295
312	1.34575	7105		312	1.3457	303230		312	1.34578	71650		312	1.34558	96868		312	1.3459	42171		312	1.3458	279719
313	1.35007	6837		313	1.35002	292328		313	1.35008	70740		313	1.3499	94488		313	1.35022	42636		313	1.35012	278519
314	1.35437	6517		314	1.35432	291605		314	1.3544	70315		314	1.35422	94609		314	1.35453	41294		314	1.35443	272586
315	1.35868	6385		315	1.35863	302211		315	1.35872	72223		315	1.35852	94420		315	1.35883	41338		315	1.35875	275716
316	1.363	6837		316	1.36295	295946		316	1.36303	70623		316	1.36283	94894		316	1.36315	41735		316	1.36305	268576
317	1.3673	6721		317	1.36727	304798		317	1.36733	69649		317	1.36715	94713		317	1.36747	42452		317	1.36737	274795
318	1.37162	6397		318	1.37157	298803		318	1.37165	72653		318	1.37147	93718		318	1.37178	42692		318	1.37168	269917
319	1.37593	5965		319	1.37588	299046		319	1.37597	74108		319	1.37577	93389		319	1.3761	38682		319	1.37598	278875
320	1.38025	5909		320	1.3802	293953		320	1.38028	75107		320	1.38008	96893		320	1.38042	40132		320	1.3803	279913
321	1.38457	6101		321	1.38452	301083		321	1.38458	73322		321	1.3844	95287		321	1.38473	42127		321	1.38462	282098
322	1.38888	5949		322	1.38883	299163		322	1.3889	73603		322	1.38872	93758		322	1.38905	40657		322	1.38893	279925
323	1.39318	5873		323	1.39315	297114		323	1.39322	71582		323	1.39303	90853		323	1.39337	42247		323	1.39325	272639
324	1.3975	5769		324	1.39747	305182		324	1.39753	71702		324	1.39735	91695		324	1.39767	40525		324	1.39757	273640
325	1.40182	5881		325	1.40177	301095		325	1.40185	74465		325	1.40165	92598		325	1.402	42227		325	1.40187	276641
326	1.40613	6201		326	1.40608	299793		326	1.40615	72480		326	1.40597	91029		326	1.40632	41274		326	1.40618	277340
327	1.41043	5997		327	1.4104	300553		327	1.41047	74485		327	1.41028	93537		327	1.41063	40625		327	1.4105	270579
328	1.41475	5713		328	1.41472	301030		328	1.41478	74441		328	1.4146	92105		328	1.41493	40945		328	1.4148	274391
329	1.41907	5585		329	1.41902	305910		329	1.4191	71682		329	1.41892	92109		329	1.41925	41875		329	1.41913	276419
330	1.42338	5240		330	1.42333	307236		330	1.42342	70567		330	1.42322	90688		330	1.42357	40833		330	1.42343	268512
331	1.4277	5561		331	1.42765	305275		331	1.42772	71542		331	1.42753	92626		331	1.42787	40389		331	1.42775	275999
332	1.432	5244		332	1.43197	297748		332	1.43203	72003		332	1.432	91952		332	1.43218	39624		332	1.43207	275470
333	1.43632	5597		333	1.43628	306092		333	1.43635	73346		333	1.4363	91639		333	1.4365	38085		333	1.43637	286296
334	1.44063	6193		334	1.44058	301516		334	1.44067	74910		334	1.44062	92935		334	1.44082	40393		334	1.44068	275837
335	1.44495	5889		335	1.4449	302352		335	1.44498	69208		335	1.44493	91122		335	1.44513	38682		335	1.445	279347
336	1.44927	5865		336	1.44922	293290		336	1.4493	70876		336	1.44923	90692		336	1.44945	39003		336	1.44932	269844
337	1.45357	5361		337	1.45353	297211		337	1.4536	71474		337	1.45355	94079		337	1.45377	39776		337	1.45363	273628
338	1.45788	5365		338	1.45785	294769		338	1.45792	74598		338	1.45788	88020		338	1.45808	38494		338	1.45793	277756
339	1.4622	5641		339	1.46217	293670		339	1.46223	71907		339	1.4622	93810		339	1.46238	39688		339	1.46225	271136
340	1.4665	5537		340	1.46647	286918		340	1.46655	71634		340	1.46652	89512		340	1.4667	41190		340	1.46657	265504
341	1.47082	5645		341	1.47078	293076		341	1.47085	71602		341	1.47082	89356		341	1.47102	39531		341	1.47088	277937
342	1.47513	5493		342	1.4751	284041		342	1.47517	73302		342	1.47515	90251		342	1.47533	39600		342	1.47518	264862
343	1.47945	5805		343	1.47942	284789		343	1.47948	72973		343	1.47945	88573		343	1.47963	42884		343	1.4795	273026
344	1.48377	5357		344	1.48372	287964		344	1.4838	69376		344	1.48377	88325		344	1.48395	39471		344	1.48382	264115
345	1.48808	5377		345	1.48803	294341		345	1.48812	73539		345	1.48808	92133		345	1.48827	39888		345	1.48813	261455
346	1.49238	5236		346	1.49235	287116		346	1.49243	70944		346	1.49238	85998		346	1.49257	39371		346	1.49243	269917
347	1.49672	5509		347	1.49667	286025		347	1.49673	71454		347	1.4967	84064		347	1.49688	39776		347	1.49675	262601
348	1.50103	5665		348	1.50098	280603		348	1.50105	72584		348	1.50102	87490		348	1.5012	41562		348	1.50107	268007
349	1.50535	5701		349	1.50528	272703		349	1.50537	71971		349	1.50533	88662		349	1.5055	38438		349	1.50538	281120
350	1.50967	5729		350	1.5096	282345		350	1.50967	69962		350	1.50965	86611		350	1.50982	41246		350	1.50968	268601
351	1.51397	6281		351	1.51407	275878		351	1.51398	73992		351	1.51397	87181		351	1.51413	40417		351	1.514	277857
352	1.51828	6257		352	1.51838	275696		352	1.5183	70214		352	1.51827	84922		352	1.51845	39980		352	1.51832	267107
353	1.5226	5705		353	1.52268	270426		353	1.52262	70062		353	1.52258	88072		353	1.52277	40945		353	1.52263	274484
354	1.52692	6213		354	1.527	281306		354	1.52693	72937		354	1.5269	85183		354	1.52708	40052		354	1.52695	272332
355	1.53122	6761		355	1.53132	272788		355	1.53125	75263		355	1.53122	86664		355	1.5314	42299		355	1.53125	288304
356	1.53553	6697		356	1.53563	274234		356	1.53555	71129		356	1.53552	84092		356	1.5357	42848		356	1.53557	273531
357	1.53985	6105		357	1.53995	272546		357	1.53987	72452		357	1.53983	87787		357	1.54002	44202		357	1.53988	272267
358	1.54417	6197		358	1.54427	268766		358	1.54418	73547		358	1.54415	86042		358	1.54433	41606		358	1.5442	275203
359	1.54848	6101		359	1.54857	266259		359	1.5485	73551		359	1.54847	87093		359	1.54865	41486		359	1.5485	270882
360	1.55278	7289		360	1.55288	271552		360	1.5528	75801		360	1.55277	82644		360	1.55297	41975		360	1.55282	271084
361	1.5571	7257		361	1.5572	267732		361	1.55713	72248		361	1.55708	86439		361	1.55727	42043		361	1.55713	272219
362	1.56142	7305		362	1.56152	271080		362	1.56145	73431		362	1.5614	85600		362	1.56158	42724		362	1.56145	262666
363	1.56573	7253		363	1.56582	272166		363	1.56577	72645		363	1.56572	88890		363	1.5659	42604		363	1.56575	274133
364	1.57005	8025		364	1.57013	265673		364	1.57008	74718		364	1.57002	86636		364	1.57022	42432		364	1.57008	268023
365	1.57437	7433		365	1.57445	268350		365	1.5744	73082		365	1.57433	86355		365	1.57452	42916		365	1.57438	276055
366	1.57867	7669		366	1.57877	268520		366	1.5787	75692		366	1.57865	84963		366	1.57883	43161		366	1.5787	275074
367	1.58298	7605		367	1.58308	259396		367	1.58302	74626		367	1.58297	88722		367	1.58315	44270		367	1.58302	274109
368	1.5873	7665		368	1.58738	272582		368	1.58733	71754		368	1.58727	87615		368	1.58747	41863		368	1.58733	276378
369	1.59162	7749		369	1.5917	261806		369	1.59165	75352		369	1.59158	88975		369	1.59178	42896		369	1.59165	282280
370	1.59592	7929		370	1.59602	274270		370	1.59595	72336		370	1.5959	88991		370	1.5961	42976		370	1.59595	273632
371	1.60023	7473		371	1.60033	265972		371	1.60027	71875		371	1.60022	89304		371	1.6004	43942		371	1.60027	275223
372	1.60455	7337		372	1.60465	262036		372	1.60458	73362		372	1.60453	88618		372	1.60472	43301		372	1.60458	269630
373	1.60887	7197		373	1.60895	263699		373	1.6089	73017		373	1.60885	88770		373	1.60903	42728		373	1.6089	274117
374	1.61318	7485		374	1.61327	258710		374	1.61322	71454		374	1.61317	89745		374	1.61335	42572		374	1.6132	270054
375	1.61748	7341		375	1.61758	262589		375	1.61752	74349		375	1.61748	88529		375	1.61767	43706		375	1.61752	264951
376	1.6218	6625		376	1.6219	276879		376	1.62183	75721		376	1.6218	87940		376	1.62197	42207		376	1.62183	265370
377	1.62612	6917		377	1.62622	270309		377	1.62615	75311		377	1.62612	88818		377	1.62628	42668		377	1.62615	277893
378	1.63043	6689		378	1.63052	274032		378	1.63047	76394		378	1.63043	89520		378	1.6306	45164		378	1.63045	279747
379	1.63475	6717		379	1.63483	261253		379	1.63478	73860		379	1.63473	91017		379	1.63492	44174		379	1.63477	267967
380	1.63905	7013		380	1.63915	265161		380	1.63908	72809		380	1.63905	89191		380	1.63923	44547		380	1.63908	273139
381	1.64337	7009		381	1.64345	275870		381	1.6434	73062		381	1.64337	90146		381	1.64355	43465		381	1.6434	268738
382	1.64768	6325		382	1.64777	273378		382	1.64772	75348		382	1.64768	87851		382	1.64787	45584		382	1.64772	278176
383	1.652	6721		383	1.65208	274080		383	1.65202	74353		383	1.65198	89986		383	1.65217	46402		383	1.65203	273252
384	1.65632	6797		384	1.6564	271673		384	1.65633	78468		384	1.65632	90712		384	1.65648	46282		384	1.65635	279283
385	1.66062	6769		385	1.66072	269239		385	1.66065	79888		385	1.66062	92827		385	1.6608	49828		385	1.66065	284118
386	1.66493	6985		386	1.66502	270894		386	1.66497	80546		386	1.66493	92887		386	1.66512	48441		386	1.66497	286340
387	1.66925	7029		387	1.66935	264337		387	1.66928	81910		387	1.66925	92598		387	1.66943	48601		387	1.66928	290651
388	1.67357	8257		388	1.67367	279182		388	1.67358	79503		388	1.67357	96612		388	1.67375	50785		388	1.67358	290684
389	1.67787	8645		389	1.67798	272215		389	1.6779	83996		389	1.67787	92703		389	1.67807	53450		389	1.6779	297033
390	1.68218	10086		390	1.6823	282078		390	1.68222	83137		390	1.68218	92514		390	1.68237	51751		390	1.68222	295283
391	1.6865	11490		391	1.6866	279254		391	1.68653	85151		391	1.6865	95002		391	1.68668	54528		391	1.68653	296887
392	1.69082	11682		392	1.69092	279343		392	1.69085	84774		392	1.69082	94874		392	1.691	53538		392	1.69085	301972
393	1.69513	13695		393	1.69523	275857		393	1.69515	83414		393	1.69513	96066		393	1.6953	51799		393	1.69515	304455
394	1.69943	14188		394	1.69955	279892		394	1.69947	81127		394	1.69943	96676		394	1.69962	52244		394	1.69947	307378
395	1.70375	12747		395	1.70387	280232		395	1.70378	81861		395	1.70375	97173		395	1.70393	52953		395	1.70378	307305
396	1.70807	12979		396	1.70818	288187		396	1.7081	82239		396	1.70807	97426		396	1.70825	52925		396	1.7081	311086
397	1.71238	12503		397	1.71248	286615		397	1.71242	81613		397	1.71238	98317		397	1.71257	52232		397	1.71242	314034
398	1.7167	10882		398	1.7168	286861		398	1.71673	83799		398	1.71668	99088		398	1.71687	50877		398	1.71673	319017
399	1.721	10854		399	1.72112	292106		399	1.72103	83887		399	1.721	98675		399	1.72118	52256		399	1.72105	318373
400	1.72532	10418		400	1.72543	284183		400	1.72535	79038		400	1.72532	100910		400	1.7255	52060		400	1.72535	312659
401	1.72963	10154		401	1.72973	292333		401	1.72967	82447		401	1.72962	103022		401	1.72982	54801		401	1.72967	324433
402	1.73395	9530		402	1.73405	284126		402	1.73398	82243		402	1.73393	101011		402	1.73412	52777		402	1.73398	333064
403	1.73827	8837		403	1.73837	304143		403	1.73828	82054		403	1.73825	98671		403	1.73845	54003		403	1.73832	326986
404	1.74282	7937		404	1.74267	303019		404	1.7426	84044		404	1.74257	101079		404	1.74277	50785		404	1.74262	328876
405	1.74713	8473		405	1.74698	296544		405	1.74692	82447		405	1.74688	102464		405	1.74707	51074		405	1.74693	333594
406	1.75145	8201		406	1.75132	299798		406	1.75122	83410		406	1.7512	99650		406	1.75138	51511		406	1.75125	327484
407	1.75577	7985		407	1.75562	306003		407	1.75553	83659		407	1.7555	103600		407	1.7557	52172		407	1.75557	334999
408	1.76008	7713		408	1.75993	302316		408	1.75985	82166		408	1.75982	102990		408	1.76002	51278		408	1.75988	335557
409	1.7644	6709		409	1.76425	312012		409	1.76417	82563		409	1.76413	106559		409	1.76432	54568		409	1.76418	336630
410	1.76872	7737		410	1.76857	308554		410	1.76848	86034		410	1.76845	105672		410	1.76863	51919		410	1.7685	331676
411	1.77302	7021		411	1.77287	318689		411	1.7728	87197		411	1.77277	106463		411	1.77295	52180		411	1.77282	339779
412	1.77733	6873		412	1.77718	321221		412	1.77712	83875		412	1.77707	105929		412	1.77727	52925		412	1.77713	351034
413	1.78165	6869		413	1.7815	304010		413	1.78143	84092		413	1.78138	107009		413	1.78157	53610		413	1.78145	356663
414	1.78597	7061		414	1.78582	311672		414	1.78573	85304		414	1.7857	108888		414	1.78588	54580		414	1.78575	358952
415	1.79027	6453		415	1.79013	314677		415	1.79005	84894		415	1.79002	109241		415	1.7902	54741		415	1.79007	358964
416	1.79458	7537		416	1.79443	324211		416	1.79437	85697		416	1.79432	113534		416	1.79452	53538		416	1.79438	359673
417	1.7989	6973		417	1.79875	334262		417	1.79868	84549		417	1.79863	114229		417	1.79882	54721		417	1.7987	374032
418	1.80322	6921		418	1.80307	333003		418	1.80298	86214		418	1.80295	112393		418	1.80313	56576		418	1.803	360122
419	1.80753	7049		419	1.80738	321411		419	1.8073	87771		419	1.80727	111052		419	1.80745	55779		419	1.80732	361427
420	1.81185	6529		420	1.81168	336739		420	1.81162	89677		420	1.81158	114257		420	1.81177	57358		420	1.81163	371568
421	1.81615	7345		421	1.816	339795		421	1.81593	91234		421	1.81588	115711		421	1.81608	58985		421	1.81595	360617
422	1.82047	7281		422	1.82032	340082		422	1.82023	91414		422	1.8202	115630		422	1.8204	61254		422	1.82025	373902
423	1.82478	8117		423	1.82463	342191		423	1.82455	93766		423	1.82452	116180		423	1.82472	63114		423	1.82457	386602
424	1.8291	6989		424	1.82895	350969		424	1.82887	91507		424	1.82883	122025		424	1.82903	67933		424	1.82888	392575
425	1.8334	7673		425	1.83327	354262		425	1.83318	91904		425	1.83315	125745		425	1.83335	65952		425	1.8332	391525
426	1.83772	8205		426	1.83757	361961		426	1.83748	95721		426	1.83747	125970		426	1.83767	68783		426	1.83752	394587
427	1.84203	7833		427	1.84188	375556		427	1.8418	96608		427	1.84178	128766		427	1.84198	71991		427	1.84182	403632
428	1.84635	8265		428	1.8462	367151		428	1.84612	103327		428	1.84608	130579		428	1.84628	81934		428	1.84613	389834
429	1.85067	9117		429	1.8505	374587		429	1.85043	125657		429	1.8504	131483		429	1.8506	105812		429	1.85045	409657
430	1.85497	9578		430	1.85483	386302		430	1.85475	1357553		430	1.85472	132833		430	1.85492	1188269		430	1.85475	407081
431	1.85928	12495		431	1.85915	385641		431	1.85907	32214642		431	1.85903	128276		431	1.85925	31285670		431	1.85907	433535
432	1.8636	20355		432	1.86347	378912		432	1.86338	133301936		432	1.86333	137085		432	1.86357	133521940		432	1.86338	717260
433	1.86792	385779		433	1.86778	377566		433	1.86768	112703545		433	1.86765	160374		433	1.86788	112975119		433	1.8677	12946993
434	1.87223	15660847		434	1.87208	381834		434	1.872	103864946		434	1.87198	329564		434	1.8722	103922411		434	1.87202	110381629
435	1.87653	117666951		435	1.8764	402520		435	1.87632	101615435		435	1.8763	1152890		435	1.87652	101350538		435	1.87633	119904430
436	1.88085	114915800		436	1.88072	472406		436	1.88063	101097704		436	1.88062	4204151		436	1.88082	100497896		436	1.88065	105808270
437	1.88517	102587134		437	1.88502	769798		437	1.88495	100762489		437	1.88493	12347938		437	1.88513	100499713		437	1.88495	102273371
438	1.88948	99465314		438	1.88935	2081552		438	1.88925	100865793		438	1.88923	28570280		438	1.88945	100752948		438	1.88927	101467487
439	1.8938	98527616		439	1.89365	5850024		439	1.89357	100939746		439	1.89355	51859096		439	1.89377	100414123		439	1.89358	101073398
440	1.8981	98135243		440	1.89797	14617230		440	1.89788	101068479		440	1.89787	76710172		440	1.89825	100764728		440	1.8979	101192018
441	1.90242	98543946		441	1.90228	29591550		441	1.90235	101028373		441	1.90217	98008175		441	1.90257	100927866		441	1.90222	100989069
442	1.90673	98022048		442	1.9066	47583375		442	1.90665	100915575		442	1.9065	109136720		442	1.90688	100927334		442	1.90652	100941578
443	1.91105	98519734		443	1.91092	64412700		443	1.91097	101270799		443	1.9108	115438360		443	1.91118	100989661		443	1.91083	101391379
444	1.91535	98889392		444	1.91522	79677615		444	1.91528	101690623		444	1.91512	114547065		444	1.9155	101156266		444	1.91515	101197306
445	1.91967	99008645		445	1.91953	86383857		445	1.9196	101726637		445	1.91943	112399959		445	1.91982	101337189		445	1.91947	101372952
446	1.92398	99025875		446	1.92385	87056221		446	1.92392	101800067		446	1.92373	105522956		446	1.92413	101617772		446	1.92377	101415900
447	1.9283	98974259		447	1.92817	83844895		447	1.92822	101926025		447	1.92805	97816858		447	1.92843	101901194		447	1.92808	101675264
448	1.9326	99257047		448	1.93247	78493214		448	1.93255	102280899		448	1.93237	84753605		448	1.93275	102138916		448	1.9324	101711808
449	1.93692	99622280		449	1.93678	70790371		449	1.93685	102627095		449	1.93668	77309890		449	1.93707	102090931		449	1.93672	102242605
450	1.94123	99884556		450	1.9411	63124555		450	1.94117	103163310		450	1.941	68629433		450	1.94138	102469755		450	1.94103	102255650
451	1.94555	100302237		451	1.94542	56831437		451	1.94548	103500421		451	1.9453	60764023		451	1.94568	102992787		451	1.94535	102136555
452	1.94985	100514832		452	1.94973	49388141		452	1.9498	103715851		452	1.94963	53007046		452	1.95	103592788		452	1.94965	102366937
453	1.95418	100703739		453	1.95403	40961756		453	1.95412	104515855		453	1.95397	47574649		453	1.95432	103857557		453	1.95397	102799950
454	1.95848	101323070		454	1.95835	38290310		454	1.95842	105734051		454	1.95828	42294294		454	1.95862	104564974		454	1.95828	103445541
455	1.9628	101778304		455	1.96267	33018756		455	1.96273	106417454		455	1.9626	37597663		455	1.96293	105199914		455	1.9626	103838711
456	1.96712	102282417		456	1.96698	28922084		456	1.96705	107306000		456	1.96692	32221327		456	1.96725	106538211		456	1.9669	104657564
457	1.97143	103068758		457	1.9713	24718640		457	1.97137	108651992		457	1.97122	27548695		457	1.97157	107849995		457	1.97122	105445332
458	1.97575	103795536		458	1.97562	21110155		458	1.97567	109789211		458	1.97553	23124707		458	1.97588	109371423		458	1.97553	106230514
459	1.98005	104888207		459	1.97992	18365814		459	1.97998	112170347		459	1.97985	20076424		459	1.98018	111097368		459	1.97985	107548509
460	1.98437	106251500		460	1.98423	15992032		460	1.9843	114793898		460	1.98417	17021709		460	1.9845	113599239		460	1.98415	108776201
461	1.98868	107749330		461	1.98855	13031891		461	1.98862	117428377		461	1.98847	13451434		461	1.98882	116287699		461	1.98847	110788449
462	1.993	109399337		462	1.99287	11042768		462	1.99293	120104832		462	1.99278	11200167		462	1.99312	118833657		462	1.99278	112670100
463	1.99732	111979740		463	1.99718	9381904		463	1.99723	124269368		463	1.9971	9460276		463	1.99743	122270503		463	1.99708	114546223
464	2.00162	113963061		464	2.00148	7804533		464	2.00155	128363455		464	2.00142	7819695		464	2.00175	125870564		464	2.00142	117046414
465	2.00593	117211425		465	2.0058	6523819		465	2.00587	131732940		465	2.00573	6166403		465	2.00607	129245013		465	2.00572	121030581
466	2.01025	120628397		466	2.01013	5297126		466	2.01018	135659798		466	2.01005	5262007		466	2.01038	133970921		466	2.01003	124423078
467	2.01457	123977469		467	2.01443	4400032		467	2.01448	138393485		467	2.01435	4381433		467	2.0147	137392298		467	2.01435	128241308
468	2.01887	128444472		468	2.01875	3668206		468	2.0188	141705070		468	2.01867	3725342		468	2.01902	140269763		468	2.01867	132061354
469	2.02318	131923725		469	2.02307	3131151		469	2.02312	143910544		469	2.02298	3165560		469	2.02332	143262760		469	2.02298	136376365
470	2.0275	135540160		470	2.02738	2661716		470	2.02743	144867805		470	2.0273	2732774		470	2.02763	144409661		470	2.02728	139491098
471	2.03182	138296610		471	2.0317	2220664		471	2.03173	144626145		471	2.03162	2335485		471	2.03195	145136660		471	2.0316	142293059
472	2.03613	141512191		472	2.036	2028257		472	2.03605	143032781		472	2.03593	2105089		472	2.03627	144444307		472	2.03592	143935198
473	2.04045	142714267		473	2.04032	1810489		473	2.04037	140866001		473	2.04023	1937794		473	2.04057	142206102		473	2.04023	145135280
474	2.04477	143241888		474	2.04463	1606635		474	2.04468	137926648		474	2.04455	1739062		474	2.04488	140877077		474	2.04455	145236102
475	2.04907	142938552		475	2.04893	1508631		475	2.049	134371946		475	2.04887	1554047		475	2.0492	137848807		475	2.04885	143948268
476	2.05338	140944400		476	2.05325	1332745		476	2.0533	130343424		476	2.05317	1470898		476	2.05352	133350433		476	2.05317	142200093
477	2.0577	138218783		477	2.05757	1256805		477	2.05762	125550224		477	2.05748	1366746		477	2.05782	130226799		477	2.05748	136736087
478	2.06202	134866941		478	2.06188	1229260		478	2.06193	120706223		478	2.0618	1254202		478	2.06213	123451092		478	2.0618	134037336
479	2.06632	132381973		479	2.0662	1121405		479	2.06625	117163451		479	2.06612	1192622		479	2.06645	120584543		479	2.0661	131505085
480	2.07063	128768048		480	2.0705	1083104		480	2.07057	111392959		480	2.07043	1094612		480	2.07077	118294094		480	2.07042	126508390
481	2.07495	124117590		481	2.07482	1031939		481	2.07488	107354479		481	2.07475	1031843		481	2.07508	113130504		481	2.07473	121016687
482	2.07927	119340180		482	2.07913	987193		482	2.07918	104392882		482	2.07905	957372		482	2.07938	108903184		482	2.07905	118777368
483	2.08358	113696150		483	2.08345	973675		483	2.0835	100991909		483	2.08337	945543		483	2.08372	104577039		483	2.08337	113725098
484	2.08788	110586114		484	2.08775	899663		484	2.08782	96633385		484	2.08768	874501		484	2.08802	101085668		484	2.08768	109676128
485	2.0922	105002187		485	2.09207	855909		485	2.09215	93165221		485	2.092	844631		485	2.09233	94403546		485	2.09198	104743887
486	2.09652	102135042		486	2.09638	852410		486	2.09645	88813660		486	2.09632	825914		486	2.09665	94115764		486	2.0963	102376182
487	2.10083	97543668		487	2.1007	832370		487	2.10077	89014504		487	2.10062	763557		487	2.10095	91108446		487	2.10062	96058393
488	2.10513	92979618		488	2.10502	826919		488	2.10508	83362752		488	2.10493	774108		488	2.10527	88974697		488	2.10493	93864509
489	2.10945	89826746		489	2.10932	787558		489	2.10938	82161648		489	2.10925	711634		489	2.10958	84971804		489	2.10925	91524768
490	2.11377	87994638		490	2.11363	745956		490	2.1137	78445272		490	2.11357	696318		490	2.1139	81208331		490	2.11355	87573846
491	2.11808	84759341		491	2.11795	736950		491	2.11802	76390988		491	2.11788	674977		491	2.11822	79468184		491	2.11787	84954053
492	2.1224	81148327		492	2.12227	723573		492	2.12233	71818963		492	2.12218	648595		492	2.12252	75504440		492	2.12218	83073954
493	2.12672	79021708		493	2.12658	744067		493	2.12663	69163725		493	2.1265	623127		493	2.12683	71688311		493	2.1265	78480870
494	2.13102	77068413		494	2.13088	690966		494	2.13095	67288194		494	2.13082	603736		494	2.13115	70735605		494	2.1308	74877448
495	2.13533	71810285		495	2.1352	704848		495	2.13527	64681573		495	2.13513	573436		495	2.13547	65482590		495	2.13512	73794714
496	2.13965	69029464		496	2.13952	671013		496	2.13958	62014183		496	2.13945	551937		496	2.13977	66000328		496	2.13943	70735245
497	2.14395	66812559		497	2.14383	651925		497	2.1439	61159398		497	2.14378	515312		497	2.14408	62635341		497	2.14375	67920549
498	2.14827	63710800		498	2.14815	633648		498	2.14822	59337323		498	2.1481	487293		498	2.1484	61959925		498	2.14805	65822951
499	2.15258	62546537		499	2.15245	623651		499	2.15253	59443783		499	2.1524	483375		499	2.15272	60026703		499	2.15237	63292968
500	2.1569	62902218		500	2.15677	615749		500	2.15683	58547398		500	2.15672	461863		500	2.15703	60022276		500	2.15668	63465683
501	2.16122	61298174		501	2.16108	591708		501	2.16115	58168311		501	2.16103	456140		501	2.16135	59558235		501	2.161	62253446
502	2.16552	60818466		502	2.16538	577407		502	2.16547	55807830		502	2.16535	441016		502	2.16565	58192185		502	2.16532	59977588
503	2.16983	56454473		503	2.1697	554682		503	2.16978	56232005		503	2.16965	433669		503	2.16997	56836250		503	2.16962	58137070
504	2.17415	58015703		504	2.17402	549017		504	2.1741	55681273		504	2.17397	420238		504	2.17428	55568375		504	2.17393	58862236
505	2.17847	56342125		505	2.17833	529578		505	2.1784	53785461		505	2.17828	392952		505	2.17858	55599131		505	2.17825	57253923
506	2.18278	54916878		506	2.18263	529868		506	2.18272	51629152		506	2.1826	382787		506	2.1829	54487030		506	2.18257	56896143
507	2.18708	53271107		507	2.18695	524534		507	2.18703	52555857		507	2.1869	378738		507	2.18722	53240032		507	2.18688	56963366
508	2.1914	53880687		508	2.19128	522457		508	2.19135	52385094		508	2.19122	374052		508	2.19153	52455256		508	2.1912	55297179
509	2.19572	51567783		509	2.19558	501139		509	2.19565	51466295		509	2.19553	365397		509	2.19585	52151645		509	2.1955	54805117
510	2.20005	53026763		510	2.1999	503638		510	2.19997	50433382		510	2.19983	354047		510	2.20015	49727627		510	2.19982	53376756
511	2.20435	52645582		511	2.20422	492966		511	2.20428	49917939		511	2.20415	346766		511	2.20447	50461376		511	2.20413	51767749
512	2.20867	51144807		512	2.20852	487363		512	2.2086	49067880		512	2.20848	331130		512	2.2088	48949114		512	2.20845	52545345
513	2.21298	48259614		513	2.21283	467124		513	2.21292	47099084		513	2.2128	331676		513	2.21312	47844068		513	2.21275	51162933
514	2.2173	48382736		514	2.21715	460542		514	2.21723	47093392		514	2.21712	324401		514	2.21743	46441940		514	2.21707	49701823
515	2.22162	47913512		515	2.22147	455189		515	2.22155	45910653		515	2.22143	320829		515	2.22175	45839551		515	2.22138	50032364
516	2.22592	47737700		516	2.22578	448288		516	2.22585	46590943		516	2.22573	315995		516	2.22607	45115453		516	2.2257	48048565
517	2.23023	46706233		517	2.23008	449373		517	2.23017	43813153		517	2.23005	303319		517	2.23037	45027425		517	2.23002	46401181
518	2.23455	46558008		518	2.2344	447512		518	2.23448	44711544		518	2.23437	287742		518	2.23468	43291412		518	2.23432	44720675
519	2.23887	43946819		519	2.23872	465477		519	2.23878	43471652		519	2.23868	282143		519	2.239	43081092		519	2.23863	45381118
520	2.24317	43305494		520	2.24303	439798		520	2.2431	43202505		520	2.24298	285318		520	2.24332	42020624		520	2.24295	43994381
521	2.24748	42528162		521	2.24733	444798		521	2.24742	42581545		521	2.2473	277376		521	2.24762	41794019		521	2.24727	43127230
522	2.2518	42026823		522	2.25165	431975		522	2.25173	41593087		522	2.25162	280971		522	2.25193	38465300		522	2.25158	42298547
523	2.25612	42630757		523	2.25597	426652		523	2.25603	40632006		523	2.25593	267527		523	2.25625	38046556		523	2.2559	41166044
524	2.26043	40924999		524	2.26028	412421		524	2.26035	40337162		524	2.26025	261386		524	2.26057	39743532		524	2.2602	40885023
525	2.26473	39411490		525	2.2646	416455		525	2.26467	37880367		525	2.26455	252603		525	2.26487	37530428		525	2.26452	40767085
526	2.26907	39833746		526	2.26892	411905		526	2.26898	38413602		526	2.26887	249782		526	2.26918	36752930		526	2.26883	39867780
527	2.27337	39284961		527	2.27323	413139		527	2.27328	37328486		527	2.27318	250315		527	2.2735	36539264		527	2.27315	38986790
528	2.27768	36976244		528	2.27753	407470		528	2.2776	37579810		528	2.2775	242302		528	2.27782	35172322		528	2.27747	37692331
529	2.282	36541743		529	2.28185	401632		529	2.28192	36602739		529	2.2818	249105		529	2.28212	35794046		529	2.28177	37733275
530	2.2863	36180092		530	2.28617	402950		530	2.28623	37031408		530	2.28612	240330		530	2.28643	34758763		530	2.28608	35637200
531	2.29062	34862587		531	2.29048	383318		531	2.29055	36390346		531	2.29043	232912		531	2.29075	33785673		531	2.2904	36145129
532	2.29493	34912340		532	2.29478	379617		532	2.29487	34786382		532	2.29475	233594		532	2.29507	33634797		532	2.2947	35600823
533	2.29925	33587952		533	2.2991	379860		533	2.29918	33955671		533	2.29907	228783		533	2.29938	33536478		533	2.29902	34800923
534	2.30357	33750094		534	2.30342	373363		534	2.30348	33844395		534	2.30338	236074		534	2.3037	33185442		534	2.30333	34014010
535	2.30788	32665837		535	2.30773	370300		535	2.3078	33198080		535	2.30768	223211		535	2.308	32541755		535	2.30765	33268958
536	2.31218	33029422		536	2.31205	366787		536	2.31212	33236649		536	2.312	220506		536	2.31232	30690796		536	2.31197	33360387
537	2.3165	32055479		537	2.31635	360151		537	2.31643	32087971		537	2.31632	215464		537	2.31663	30295041		537	2.31628	31775927
538	2.32082	30744430		538	2.32067	358085		538	2.32075	32985706		538	2.32063	215786		538	2.32095	30046963		538	2.3206	31229295
539	2.32513	31011457		539	2.32498	350629		539	2.32505	31569140		539	2.32495	208021		539	2.32527	29367239		539	2.32492	31718378
540	2.32943	29678744		540	2.3293	355254		540	2.32937	30078812		540	2.32925	208734		540	2.32957	29449139		540	2.32923	30164737
541	2.33375	30004867		541	2.3336	349382		541	2.33368	30979779		541	2.33357	201692		541	2.33388	27971860		541	2.33355	29705769
542	2.33807	29136851		542	2.33792	347293		542	2.338	29697219		542	2.33788	200805		542	2.3382	28518189		542	2.33785	29626015
543	2.34238	28703355		543	2.34223	338751		543	2.3423	28513045		543	2.34218	203432		543	2.34252	27361820		543	2.34217	29015473
544	2.3467	28135964		544	2.34655	332765		544	2.34662	28332303		544	2.3465	199935		544	2.34683	27223469		544	2.34648	28248819
545	2.35102	28310227		545	2.35087	324348		545	2.35093	28563174		545	2.35082	194844		545	2.35113	26782269		545	2.3508	28113101
546	2.35532	27360903		546	2.35517	331235		546	2.35525	28157445		546	2.35513	195090		546	2.35545	26038341		546	2.35512	28821103
547	2.35963	27337331		547	2.35948	313815		547	2.35957	27723982		547	2.35945	194941		547	2.35977	25813318		547	2.35942	28213660
548	2.36395	26951481		548	2.3638	316695		548	2.36388	26195279		548	2.36377	195062		548	2.36407	25645189		548	2.36373	27500093
549	2.36825	26728260		549	2.36812	321298		549	2.3682	26607896		549	2.36807	192951		549	2.3684	25728361		549	2.36805	27306933
550	2.37257	26150352		550	2.37243	315409		550	2.3725	25945212		550	2.37238	195110		550	2.3727	25288521		550	2.37237	26368937
551	2.37688	25460347		551	2.37675	310131		551	2.37682	25623443		551	2.3767	193878		551	2.37702	24502272		551	2.37668	25233762
552	2.3812	24838232		552	2.38105	315959		552	2.38113	25182374		552	2.38102	189069		552	2.38133	24898629		552	2.38098	26003039
553	2.3855	24586808		553	2.38537	314224		553	2.38545	24311331		553	2.38532	185659		553	2.38565	23929071		553	2.3853	25241443
554	2.38982	24055148		554	2.38968	308825		554	2.38975	24569245		554	2.38963	186871		554	2.38995	24203862		554	2.38962	24088955
555	2.39413	24047277		555	2.39398	304006		555	2.39407	24080534		555	2.39395	180112		555	2.39427	23274915		555	2.39392	24411387
556	2.39845	23168017		556	2.3983	303889		556	2.39838	23717667		556	2.39827	177693		556	2.39858	23733056		556	2.39823	24391043
557	2.40275	22741032		557	2.40262	295954		557	2.4027	23583483		557	2.40258	178655		557	2.4029	22744349		557	2.40255	23436485
558	2.40707	22932490		558	2.40692	288983		558	2.407	23575816		558	2.40688	179383		558	2.40722	22025818		558	2.40687	23477318
559	2.41138	22598919		559	2.41123	295238		559	2.41132	22963199		559	2.4112	178345		559	2.41152	22330799		559	2.41118	23200147
560	2.41572	22635310		560	2.41555	305914		560	2.41563	22797314		560	2.41552	175624		560	2.41583	22258789		560	2.4155	23069624
561	2.42003	22043029		561	2.41987	295602		561	2.41995	22094460		561	2.41983	172839		561	2.42015	21670220		561	2.4198	22735509
562	2.42435	21136592		562	2.42418	294220		562	2.42427	21784778		562	2.42415	175241		562	2.42447	22272841		562	2.42412	22157154
563	2.42865	21361090		563	2.4285	288280		563	2.42858	21345455		563	2.42845	170171		563	2.42877	21842771		563	2.42843	22452472
564	2.43297	21582684		564	2.43282	290655		564	2.4329	20346450		564	2.43277	173241		564	2.43308	21395209		564	2.43275	21998657
565	2.43728	21037291		565	2.43712	289823		565	2.4372	20495074		565	2.43708	163444		565	2.4374	21157398		565	2.43705	21995260
566	2.4416	20232419		566	2.44143	280288		566	2.44152	20319857		566	2.44138	160266		566	2.44172	21282621		566	2.44137	21076772
567	2.44592	20730926		567	2.44575	290171		567	2.44583	20351579		567	2.4457	163198		567	2.44603	20206700		567	2.44568	21338499
568	2.45022	20047292		568	2.45007	280741		568	2.45015	20028095		568	2.45002	159646		568	2.45035	20770513		568	2.44998	21476384
569	2.45453	20418810		569	2.45438	284591		569	2.45447	19961803		569	2.45433	161609		569	2.45465	20282743		569	2.4543	21127485
570	2.45885	19893996		570	2.4587	274157		570	2.45877	19207908		570	2.45865	163142		570	2.45897	20040245		570	2.45862	21045293
571	2.46317	19749827		571	2.463	273955		571	2.46308	19598034		571	2.46297	159674		571	2.46328	19467238		571	2.46293	20177587
572	2.46748	19416418		572	2.46732	283435		572	2.4674	19009373		572	2.46727	154727		572	2.4676	19714281		572	2.46725	19474500
573	2.47178	19132647		573	2.47163	287478		573	2.4717	18721417		573	2.47158	155243		573	2.47192	19703919		573	2.47157	19721601
574	2.47633	18418		574	2.47618	7113		574	2.47625	20639		574	2.47613	6905		574	2.47645	19915		574	2.4761	19335
575	2.48065	18766		575	2.48048	6645		575	2.48057	18774		575	2.48043	6489		575	2.48077	18978		575	2.48042	19871
576	2.48495	18194		576	2.4848	6197		576	2.48487	18642		576	2.48475	6261		576	2.48508	17461		576	2.48473	18662
577	2.48927	17361		577	2.48912	6289		577	2.48918	18218		577	2.48907	6153		577	2.4894	17621		577	2.48905	18138
578	2.49358	17073		578	2.49342	6481		578	2.4935	17958		578	2.49338	6089		578	2.49372	17145		578	2.49335	18386
579	2.4979	16933		579	2.49775	6309		579	2.49782	17918		579	2.4977	5701		579	2.49803	17173		579	2.49767	18770
580	2.5022	16709		580	2.50205	6225		580	2.50213	17065		580	2.502	5997		580	2.50233	17714		580	2.50198	18126
581	2.50652	17353		581	2.50637	6169		581	2.50645	17029		581	2.50632	6237		581	2.50665	16561		581	2.50628	17129
582	2.51083	16301		582	2.51068	6385		582	2.51075	17393		582	2.51063	6053		582	2.51097	16601		582	2.51062	17193
583	2.51515	15640		583	2.515	6297		583	2.51507	16381		583	2.51493	5873		583	2.51527	15036		583	2.51492	15956
584	2.51947	15788		584	2.5193	6105		584	2.51938	15976		584	2.51927	5785		584	2.51958	15408		584	2.51923	16309
585	2.52378	14968		585	2.52362	5609		585	2.5237	15244		585	2.52357	5909		585	2.5239	15352		585	2.52355	15364
586	2.5281	15568		586	2.52793	5745		586	2.528	15532		586	2.52788	5961		586	2.52822	15784		586	2.52787	15204
587	2.5324	15100		587	2.53225	6105		587	2.53232	15600		587	2.5322	5621		587	2.53253	14148		587	2.53217	15924
588	2.53672	14632		588	2.53655	5965		588	2.53663	15208		588	2.5365	5817		588	2.53683	14404		588	2.53648	15084
589	2.54102	14192		589	2.54087	5821		589	2.54095	14952		589	2.54082	5901		589	2.54115	14736		589	2.5408	14768
590	2.54533	14752		590	2.54518	5873		590	2.54527	14964		590	2.54513	5657		590	2.54547	14272		590	2.54512	15056
591	2.54965	13923		591	2.5495	5849		591	2.54958	13939		591	2.54943	5877		591	2.54978	14360		591	2.54942	14232
592	2.55397	14776		592	2.5538	5729		592	2.55388	15168		592	2.55377	5713		592	2.5541	13527		592	2.55373	15076
593	2.55828	13563		593	2.55812	5857		593	2.5582	15000		593	2.55808	6049		593	2.55842	14660		593	2.55805	14636
594	2.5626	13911		594	2.56243	5312		594	2.56252	14800		594	2.5624	5973		594	2.56273	13727		594	2.56235	14576
595	2.5669	14007		595	2.56675	5933		595	2.56682	14756		595	2.56672	5365		595	2.56705	13283		595	2.56668	14376
596	2.57122	13587		596	2.57107	5713		596	2.57113	13903		596	2.57103	6013		596	2.57137	13467		596	2.571	14536
597	2.57553	13439		597	2.57537	5741		597	2.57545	14292		597	2.57535	5853		597	2.57568	13523		597	2.5753	14616
598	2.57985	13279		598	2.57968	5557		598	2.57977	14524		598	2.57965	5725		598	2.57998	14536		598	2.57962	13599
599	2.58417	13719		599	2.584	5725		599	2.58407	14508		599	2.58397	5621		599	2.5843	13463		599	2.58393	13443
600	2.58848	12815		600	2.58832	5741		600	2.58838	14376		600	2.58828	5993		600	2.58862	13571		600	2.58823	13271
601	2.59298	12747		601	2.59262	5509		601	2.5927	14011		601	2.5926	5713		601	2.59293	13595		601	2.59255	13471
602	2.59728	13587		602	2.59693	5781		602	2.59702	13935		602	2.59692	5725		602	2.59727	12851		602	2.59687	14075
603	2.6016	13059		603	2.60125	6089		603	2.60133	14232		603	2.60122	5873		603	2.60157	13415		603	2.60118	13583
604	2.60592	13275		604	2.60557	6117		604	2.60563	13595		604	2.60553	5449		604	2.60588	12415		604	2.6055	13707
605	2.61022	12811		605	2.60988	6097		605	2.60995	14536		605	2.60985	5533		605	2.6102	13159		605	2.60982	13475
606	2.61453	12647		606	2.61427	5633		606	2.61427	13491		606	2.61417	5621		606	2.61452	12531		606	2.61412	13535
607	2.61885	12895		607	2.61857	5797		607	2.61858	13819		607	2.61847	5725		607	2.61883	12807		607	2.61843	13171
608	2.62317	13235		608	2.62288	5441		608	2.6229	13603		608	2.62278	5893		608	2.62315	12719		608	2.62275	12879
609	2.62748	12599		609	2.6272	5897		609	2.6272	14035		609	2.6271	5857		609	2.62747	13203		609	2.62707	12899
610	2.6318	13135		610	2.6315	6221		610	2.63152	13627		610	2.63142	5877		610	2.63178	12763		610	2.63138	12735
611	2.63612	12831		611	2.63582	5713		611	2.63583	13419		611	2.63573	5833		611	2.6361	12995		611	2.63568	13363
612	2.64043	12771		612	2.64013	5757		612	2.64015	13247		612	2.64003	5965		612	2.6404	12039		612	2.64002	13487
613	2.64473	12459		613	2.64445	5913		613	2.64447	13771		613	2.64435	5721		613	2.64472	13163		613	2.64432	13211
614	2.64905	11714		614	2.64875	6093		614	2.64877	13103		614	2.64867	6013		614	2.64903	12735		614	2.64863	12471
615	2.65337	12531		615	2.65307	6093		615	2.65308	13183		615	2.65297	6013		615	2.65333	12819		615	2.65295	13187
616	2.65767	12339		616	2.65738	5965		616	2.6574	13727		616	2.65728	5989		616	2.65765	12971		616	2.65725	13467
617	2.66198	12739		617	2.6617	6265		617	2.66172	13371		617	2.6616	6041		617	2.66197	12687		617	2.66157	13079
618	2.6663	12391		618	2.66602	5821		618	2.66602	13003		618	2.66592	5909		618	2.66628	12843		618	2.66588	12927
619	2.67062	12815		619	2.67033	5845		619	2.67033	12859		619	2.67023	5737		619	2.67058	12795		619	2.67018	13047
620	2.67493	12419		620	2.67463	5801		620	2.67465	13195		620	2.67455	6305		620	2.6749	12823		620	2.67452	13187
621	2.67923	12359		621	2.67895	6273		621	2.67897	13099		621	2.67885	6125		621	2.67922	12611		621	2.67882	12963
622	2.68355	12419		622	2.68327	6461		622	2.68327	13275		622	2.68317	5769		622	2.68353	12535		622	2.68313	12947
623	2.68787	12207		623	2.68758	6605		623	2.68758	13719		623	2.68748	6157		623	2.68785	12843		623	2.68745	13003
624	2.69218	12287		624	2.69188	6097		624	2.6919	13023		624	2.6918	6073		624	2.69217	12987		624	2.69175	12607
625	2.69648	12359		625	2.6962	5909		625	2.69622	12751		625	2.6961	6485		625	2.69647	12135		625	2.69607	13123
626	2.7008	12395		626	2.70052	6025		626	2.70053	13043		626	2.70042	6189		626	2.70078	12995		626	2.70038	12395
627	2.70512	12667		627	2.70482	6093		627	2.70485	13123		627	2.70473	6277		627	2.7051	12635		627	2.7047	13035
628	2.70943	12099		628	2.70913	6185		628	2.70917	13395		628	2.70907	6385		628	2.70942	13171		628	2.70902	12567
629	2.71373	11850		629	2.71345	6669		629	2.71347	12591		629	2.71338	6357		629	2.71373	12671		629	2.71333	12499
630	2.71807	12103		630	2.71777	5781		630	2.71778	13243		630	2.7177	6353		630	2.71803	12827		630	2.71765	12579
631	2.72237	12071		631	2.72208	6453		631	2.7221	12819		631	2.722	6285		631	2.72235	12803		631	2.72197	13215
632	2.72668	12011		632	2.7264	6173		632	2.7264	13207		632	2.72632	6261		632	2.72667	12575		632	2.72627	13007
633	2.731	12255		633	2.73072	6129		633	2.73073	13779		633	2.73063	6265		633	2.73098	12327		633	2.73058	12199
634	2.73532	11582		634	2.73502	6493		634	2.73503	12447		634	2.73495	5925		634	2.73528	12367		634	2.7349	12679
635	2.73962	12239		635	2.73933	6337		635	2.73935	13235		635	2.73925	6441		635	2.7396	11606		635	2.73922	12487
636	2.74393	11995		636	2.74365	5817		636	2.74367	12591		636	2.74357	6461		636	2.74392	12051		636	2.74352	12071
637	2.74825	12435		637	2.74795	6145		637	2.74798	12795		637	2.74788	6073		637	2.74837	12347		637	2.74783	12911
638	2.75255	11902		638	2.75228	6065		638	2.75248	12719		638	2.7522	6277		638	2.75268	12547		638	2.75215	12847
639	2.75687	11890		639	2.75658	6257		639	2.7568	13179		639	2.7565	6313		639	2.75698	12483		639	2.75647	12575
640	2.76118	11710		640	2.7609	6393		640	2.7611	12647		640	2.76082	6661		640	2.7613	12351		640	2.76077	12955
641	2.7655	11670		641	2.76522	6113		641	2.76542	12271		641	2.76513	6733		641	2.76562	11562		641	2.76508	11930
642	2.76982	11250		642	2.76952	6421		642	2.76973	12003		642	2.76945	5821		642	2.76993	12483		642	2.7694	12547
643	2.77413	12111		643	2.77383	6677		643	2.77405	12459		643	2.77377	6509		643	2.77425	12655		643	2.77372	13027
644	2.77845	11830		644	2.77815	6209		644	2.77837	12847		644	2.77807	6609		644	2.77855	12143		644	2.77803	12635
645	2.78277	12171		645	2.78247	6293		645	2.78267	12447		645	2.78238	6317		645	2.78287	12263		645	2.78233	12459
646	2.78708	11418		646	2.78678	6605		646	2.80342	12483		646	2.78668	6697		646	2.78718	12027		646	2.78667	12363
647	2.7914	12307		647	2.79108	5913		647	2.80775	12551		647	2.79102	6009		647	2.7915	11534		647	2.79098	12819
648	2.7957	12223		648	2.79542	6661		648	2.81207	12227		648	2.79532	6221		648	2.7958	11894		648	2.7953	12503
649	2.80002	11110		649	2.79973	6341		649	2.81638	12907		649	2.79963	6409		649	2.80012	11670		649	2.7996	12131
650	2.80433	11758		650	2.80403	6593		650	2.8207	11910		650	2.80395	6229		650	2.80443	11602		650	2.80392	11951
651	2.80863	11778		651	2.80835	6721		651	2.82502	12711		651	2.80827	6229		651	2.80875	11634		651	2.80823	11754
652	2.81297	11358		652	2.81267	6513		652	2.82933	12043		652	2.81257	6109		652	2.81305	12299		652	2.81255	12707
653	2.81727	11582		653	2.81698	6797		653	2.83365	12171		653	2.81688	6313		653	2.81737	12087		653	2.81685	12175
654	2.82158	11798		654	2.82128	6121		654	2.83797	12855		654	2.8212	6457		654	2.82168	11862		654	2.82117	11462
655	2.8259	11078		655	2.8256	6401		655	2.84228	12423		655	2.8255	6837		655	2.826	11830		655	2.82548	12335
656	2.83022	12167		656	2.82992	6089		656	2.8466	12443		656	2.82982	6325		656	2.83032	11995		656	2.82978	11286
657	2.83452	11146		657	2.83423	6553		657	2.85092	12455		657	2.83413	6537		657	2.83462	11955		657	2.83412	12723
658	2.83883	11790		658	2.83855	6657		658	2.85522	12003		658	2.83845	6133		658	2.83893	11386		658	2.83842	11734
659	2.84315	10918		659	2.84285	6617		659	2.85955	12143		659	2.84277	6533		659	2.84325	11494		659	2.84273	12103
660	2.84747	11222		660	2.84717	6681		660	2.86385	12859		660	2.84708	6421		660	2.84757	11250		660	2.84705	11254
661	2.85178	11774		661	2.85148	6345		661	2.86817	12027		661	2.8514	6337		661	2.85188	11450		661	2.85137	11642
662	2.8561	11282		662	2.8558	6389		662	2.87248	12171		662	2.8557	6477		662	2.8562	11510		662	2.85567	11882
663	2.8604	11502		663	2.8601	7017		663	2.87678	12355		663	2.86002	5933		663	2.8605	12115		663	2.85998	11830
664	2.86473	10986		664	2.86442	6729		664	2.8811	12231		664	2.86433	6365		664	2.86482	11882		664	2.8643	11374
665	2.86905	11274		665	2.86873	6441		665	2.88542	12891		665	2.86865	6501		665	2.86913	11922		665	2.86862	11190
666	2.87337	12083		666	2.87305	6705		666	2.88973	12419		666	2.87297	6805		666	2.87345	11902		666	2.87293	11930
667	2.87767	11778		667	2.87737	6565		667	2.89405	12159		667	2.87727	6717		667	2.87775	11614		667	2.87725	12151
668	2.88198	11878		668	2.88168	6605		668	2.89835	12387		668	2.88158	6477		668	2.88207	10994		668	2.88155	12211
669	2.88632	11854		669	2.88598	7173		669	2.90267	12011		669	2.8859	6457		669	2.88638	11422		669	2.88587	11987
670	2.89063	11794		670	2.8903	6709		670	2.90698	12587		670	2.89022	6421		670	2.8907	11762		670	2.89018	11987
671	2.89493	11446		671	2.89462	7121		671	2.9113	11975		671	2.89453	6453		671	2.89502	11766		671	2.8945	11234
672	2.89925	11598		672	2.89893	6505		672	2.91562	12747		672	2.89885	6257		672	2.89932	11590		672	2.89882	11734
673	2.90357	12159		673	2.90323	6953		673	2.91992	11778		673	2.90317	7173		673	2.90363	11926		673	2.90312	12111
674	2.90787	11314		674	2.90755	6833		674	2.92423	11991		674	2.90748	6821		674	2.90795	11266		674	2.90743	11922
675	2.91218	12243		675	2.91187	6661		675	2.92855	11838		675	2.91178	6969		675	2.91225	11414		675	2.91175	12511
676	2.9165	11666		676	2.91618	6941		676	2.93287	11078		676	2.91612	6701		676	2.91658	11750		676	2.91607	11758
677	2.9208	11598		677	2.9205	6717		677	2.93718	12019		677	2.92043	6485		677	2.9209	11802		677	2.92037	12239
678	2.92513	11226		678	2.9248	6525		678	2.9415	12175		678	2.92475	6945		678	2.92522	11622		678	2.92468	11638
679	2.92943	11222		679	2.92912	6753		679	2.9458	11806		679	2.92907	6677		679	2.92952	11098		679	2.929	11562
680	2.93375	11354		680	2.93343	7165		680	2.95012	11686		680	2.93337	6813		680	2.93383	10982		680	2.93332	11782
681	2.93807	11422		681	2.93775	6953		681	2.95443	12167		681	2.93768	6881		681	2.93815	11422		681	2.93763	12051
682	2.94238	10806		682	2.94207	7093		682	2.95875	12243		682	2.942	6633		682	2.94247	11558		682	2.94195	12075
683	2.94668	11374		683	2.94638	6333		683	2.96307	11926		683	2.94632	6505		683	2.94677	11374		683	2.94625	12371
684	2.951	11290		684	2.95068	6781		684	2.96737	12255		684	2.95062	6397		684	2.95108	11510		684	2.95057	11846
685	2.95532	11246		685	2.955	7165		685	2.97168	11963		685	2.95493	6813		685	2.9554	11490		685	2.95488	12219
686	2.95963	11162		686	2.95932	6665		686	2.976	12159		686	2.95925	6805		686	2.95972	11254		686	2.9592	11738
687	2.96393	11414		687	2.96362	7077		687	2.98032	11218		687	2.96357	6905		687	2.96402	11458		687	2.9635	11959
688	2.96825	11662		688	2.96793	6853		688	2.98462	11638		688	2.96787	6753		688	2.96833	11214		688	2.96782	11566
689	2.97257	11506		689	2.97225	6713		689	2.98893	11526		689	2.97218	6489		689	2.97265	11634		689	2.97213	11226
690	2.97688	11210		690	2.97657	6737		690	2.99325	11802		690	2.9765	6529		690	2.97697	11134		690	2.97645	11910
691	2.9812	11490		691	2.98088	6933		691	2.99757	11830		691	2.98082	6605		691	2.98128	11402		691	2.98077	12043
692	2.9855	11654		692	2.9852	6897		692	3.00187	11842		692	2.98513	6637		692	2.98558	11318		692	2.98508	12135
693	2.98982	10778		693	2.9895	7153		693	3.0062	12347		693	2.98945	6829		693	2.9899	11586		693	2.98938	11230
694	2.99413	10722		694	2.99382	6669		694	3.0105	11238		694	2.99377	6993		694	2.99422	11466		694	2.9937	11422
695	2.99845	11418		695	2.99813	6801		695	3.01482	11110		695	2.99807	6761		695	2.99853	11170		695	2.99802	11266
696	3.00275	10426		696	3.00243	6973		696	3.01913	11626		696	3.00238	7249		696	3.00285	11690		696	3.00232	11358
697	3.00707	11482		697	3.00675	6893		697	3.02345	11550		697	3.0067	6821		697	3.00717	11650		697	3.00665	11550
698	3.01138	11242		698	3.01107	7061		698	3.02775	11702		698	3.011	7237		698	3.01147	11710		698	3.01097	12343
699	3.0157	11338		699	3.01538	7373		699	3.03207	11030		699	3.01533	7241		699	3.01578	10878		699	3.01527	11782
700	3.02002	11166		700	3.0197	6869		700	3.03638	11798		700	3.01963	6993		700	3.0201	10950		700	3.01958	11963
701	3.02433	11034		701	3.02402	6753		701	3.0407	11806		701	3.02395	7117		701	3.02442	10602		701	3.0239	11078
702	3.02865	10826		702	3.02833	7357		702	3.045	11090		702	3.02825	7137		702	3.02872	10850		702	3.02822	11390
703	3.03297	10890		703	3.03263	6789		703	3.04932	11122		703	3.03257	7221		703	3.03303	10970		703	3.03253	11662
704	3.03728	11422		704	3.03695	6677		704	3.05363	11798		704	3.03688	6729		704	3.03735	11298		704	3.03683	11546
705	3.0416	10866		705	3.04127	6641		705	3.05795	11294		705	3.0412	6657		705	3.04167	11250		705	3.04115	12135
706	3.0459	11394		706	3.0456	6985		706	3.06227	11498		706	3.04552	6873		706	3.04597	10746		706	3.04547	11002
707	3.05022	10806		707	3.0499	7233		707	3.06657	11498		707	3.04983	7145		707	3.05028	11234		707	3.04977	11066
708	3.05453	10582		708	3.05422	6793		708	3.07088	11474		708	3.05415	6513		708	3.0546	10826		708	3.05408	11022
709	3.05885	11102		709	3.05853	6849		709	3.0752	12299		709	3.05845	6905		709	3.05892	11514		709	3.0584	11598
710	3.06317	11174		710	3.06285	6793		710	3.07952	10930		710	3.06277	6565		710	3.06323	10582		710	3.06272	11206
711	3.06747	11262		711	3.06715	6661		711	3.08383	11482		711	3.06708	7025		711	3.06755	11314		711	3.06703	11458
712	3.07178	10690		712	3.07147	6665		712	3.08815	11286		712	3.0714	6869		712	3.07187	11242		712	3.07133	11826
713	3.0761	11154		713	3.07578	7149		713	3.09245	11458		713	3.07572	7297		713	3.07618	11786		713	3.07565	11134
714	3.08042	10974		714	3.0801	6757		714	3.09677	10930		714	3.08003	7285		714	3.0805	11242		714	3.07997	11610
715	3.08472	11250		715	3.08442	7253		715	3.10108	11562		715	3.08433	6713		715	3.0848	11430		715	3.08428	11150
716	3.08903	11042		716	3.08873	7233		716	3.10538	11846		716	3.08865	6725		716	3.08912	11134		716	3.0886	11078
717	3.09335	10994		717	3.09305	7189		717	3.1097	11782		717	3.09297	6509		717	3.09343	11266		717	3.0929	11690
718	3.09767	11078		718	3.09735	7277		718	3.11402	10898		718	3.09728	6833		718	3.09775	10670		718	3.09722	11190
719	3.10198	10714		719	3.10167	7521		719	3.11833	11546		719	3.1016	6745		719	3.10207	10890		719	3.10153	11246
720	3.10628	10534		720	3.10598	7321		720	3.12263	11690		720	3.1059	7085		720	3.10637	10958		720	3.10585	11694
721	3.1106	11106		721	3.1103	7349		721	3.12695	11254		721	3.11022	6713		721	3.11068	10890		721	3.11015	11670
722	3.11492	10546		722	3.1146	6881		722	3.13127	11550		722	3.11453	7353		722	3.115	11418		722	3.11447	11930
723	3.11922	10846		723	3.11892	6717		723	3.13558	11898		723	3.11885	7145		723	3.1193	10790		723	3.11878	11654
724	3.12353	11326		724	3.12323	7009		724	3.13988	11426		724	3.12315	6917		724	3.12362	10994		724	3.1231	11298
725	3.12785	10506		725	3.12755	7357		725	3.1442	11118		725	3.12747	7245		725	3.12793	11430		725	3.12742	11810
726	3.13217	10694		726	3.13187	6793		726	3.14852	11410		726	3.13178	7449		726	3.13225	11482		726	3.13172	11818
727	3.13648	11826		727	3.13617	7189		727	3.15283	11670		727	3.1361	7205		727	3.13657	11350		727	3.13603	11926
728	3.1408	11182		728	3.14048	7077		728	3.15715	11002		728	3.14042	7501		728	3.14087	11078		728	3.14035	11546
729	3.1451	10994		729	3.1448	6937		729	3.16145	10790		729	3.14472	7345		729	3.14518	11578		729	3.14465	11890
730	3.14942	11138		730	3.1491	7317		730	3.16577	12107		730	3.14903	6753		730	3.1495	11114		730	3.14897	11650
731	3.15373	10446		731	3.15342	6937		731	3.17008	11702		731	3.15335	7709		731	3.15382	10802		731	3.15328	11142
732	3.15805	11398		732	3.15773	6941		732	3.1744	11070		732	3.15767	7469		732	3.15813	10742		732	3.1576	11718
733	3.16237	10458		733	3.16205	7233		733	3.17872	11318		733	3.16198	6893		733	3.16245	11330		733	3.16192	11999
734	3.16668	11122		734	3.16637	7601		734	3.18303	11842		734	3.1663	7717		734	3.16675	11718		734	3.16622	11530
735	3.171	11070		735	3.17067	7153		735	3.18735	11590		735	3.1706	8029		735	3.17107	11554		735	3.17053	11090
736	3.17532	10578		736	3.17498	7369		736	3.19165	11286		736	3.17492	7293		736	3.17537	11346		736	3.17485	11947
737	3.17963	11274		737	3.1793	7369		737	3.19597	11971		737	3.17923	7657		737	3.1797	10722		737	3.17917	11530
738	3.18397	11114		738	3.18362	7337		738	3.20028	11718		738	3.18355	7937		738	3.184	10994		738	3.18348	11558
739	3.18828	11118		739	3.18793	7685		739	3.2046	11422		739	3.18785	7553		739	3.18832	11210		739	3.18778	11590
740	3.19258	10614		740	3.19225	7613		740	3.2089	11914		740	3.19217	7893		740	3.19263	11130		740	3.19212	11194
741	3.1969	11318		741	3.19657	7745		741	3.21322	11414		741	3.19648	7941		741	3.19693	10862		741	3.19642	11786
742	3.20122	11394		742	3.20087	7925		742	3.21753	12611		742	3.2008	7649		742	3.20125	11042		742	3.20073	11602
743	3.20552	10946		743	3.20518	7557		743	3.22183	11991		743	3.20512	8045		743	3.20557	11582		743	3.20505	11510
744	3.20983	11514		744	3.2095	7557		744	3.22615	11987		744	3.20943	7757		744	3.20987	11902		744	3.20937	11474
745	3.21415	11070		745	3.2138	7437		745	3.23047	11778		745	3.21375	7321		745	3.21418	11034		745	3.21367	11386
746	3.21847	11630		746	3.21812	7517		746	3.23478	11610		746	3.21807	7617		746	3.2185	11714		746	3.21798	11882
747	3.22278	10842		747	3.22243	7401		747	3.2391	11186		747	3.22238	7465		747	3.22282	11182		747	3.22232	11734
748	3.2271	11022		748	3.22675	7553		748	3.2434	12443		748	3.22668	7697		748	3.22713	12155		748	3.22663	11634
749	3.2314	11234		749	3.23107	7709		749	3.24772	11646		749	3.231	7957		749	3.23143	11122		749	3.23095	11854
750	3.23572	11482		750	3.23538	7521		750	3.25203	11650		750	3.23532	8077		750	3.23575	11750		750	3.23527	11846
751	3.24003	10970		751	3.2397	8113		751	3.25633	11826		751	3.23963	8209		751	3.24007	11862		751	3.23957	11534
752	3.24435	10826		752	3.244	7929		752	3.26065	11534		752	3.24393	7985		752	3.24438	11462		752	3.24388	11730
753	3.24865	11222		753	3.24832	7793		753	3.26497	12071		753	3.24825	8141		753	3.2487	11622		753	3.2482	11470
754	3.25297	11558		754	3.25263	8261		754	3.26928	11858		754	3.25257	7569		754	3.253	11678		754	3.25252	12695
755	3.25728	11062		755	3.25693	7717		755	3.2736	11890		755	3.25688	7949		755	3.25732	11702		755	3.25682	12091
756	3.2616	10838		756	3.26125	7837		756	3.2779	11598		756	3.2612	8465		756	3.26163	11642		756	3.26113	12043
757	3.26592	11142		757	3.26557	7973		757	3.28222	11786		757	3.2655	8125		757	3.26595	11526		757	3.26545	12119
758	3.27022	11270		758	3.26988	7685		758	3.28653	12123		758	3.26982	8545		758	3.27027	11991		758	3.26977	11995
759	3.27453	11194		759	3.27418	8073		759	3.29085	11670		759	3.27413	8269		759	3.27457	11999		759	3.27408	12011
760	3.27885	10186		760	3.2785	7705		760	3.29515	11967		760	3.27843	8573		760	3.27888	11638		760	3.2784	12075
761	3.28317	11322		761	3.28282	8109		761	3.29947	11570		761	3.28277	7853		761	3.2832	11534		761	3.2827	11618
762	3.28748	11822		762	3.28713	8653		762	3.30378	12319		762	3.28707	8385		762	3.28752	11826		762	3.28702	11930
763	3.2918	11426		763	3.29145	8181		763	3.3081	12247		763	3.29138	8213		763	3.29183	11810		763	3.29133	11790
764	3.29612	10918		764	3.29575	8313		764	3.31242	12679		764	3.2957	8061		764	3.29613	11602		764	3.29565	11722
765	3.30043	11462		765	3.30007	7841		765	3.31672	11963		765	3.30002	8145		765	3.30045	11510		765	3.29997	11866
766	3.30473	11094		766	3.30438	8053		766	3.32103	11906		766	3.30433	8157		766	3.30477	11826		766	3.30428	11842
767	3.30905	11270		767	3.3087	8225		767	3.32535	12003		767	3.30865	8233		767	3.30908	12063		767	3.3086	11943
768	3.31337	11638		768	3.31302	8133		768	3.32967	11947		768	3.31295	8673		768	3.31338	12015		768	3.3129	11738
769	3.31768	11046		769	3.31733	8041		769	3.33398	11686		769	3.31727	7969		769	3.3177	11426		769	3.31722	11894
770	3.322	10862		770	3.32165	9009		770	3.3383	12039		770	3.32158	8585		770	3.32203	11570		770	3.32152	12051
771	3.3263	11294		771	3.32595	8425		771	3.3426	11638		771	3.32588	8205		771	3.32635	11330		771	3.32583	11682
772	3.33062	10858		772	3.33027	8373		772	3.34692	11594		772	3.3302	8477		772	3.33065	11378		772	3.33015	11918
773	3.33493	11934		773	3.33458	8293		773	3.35123	11478		773	3.33452	8809		773	3.33497	11890		773	3.33447	11790
774	3.33925	11478		774	3.3389	8101		774	3.35555	12075		774	3.33883	8461		774	3.33928	11902		774	3.33878	12075
775	3.34357	10930		775	3.3432	8189		775	3.35985	11634		775	3.34313	8501		775	3.3436	11842		775	3.34308	11910
776	3.34788	11406		776	3.34752	8601		776	3.36417	11522		776	3.34747	7837		776	3.3479	11218		776	3.3474	12063
777	3.3522	11146		777	3.35183	8313		777	3.36848	11782		777	3.35177	8389		777	3.35223	11798		777	3.35172	12127
778	3.3565	12067		778	3.35613	7901		778	3.3728	12143		778	3.35608	8193		778	3.35653	11850		778	3.35603	11562
779	3.36082	11422		779	3.36045	8489		779	3.3771	12359		779	3.3604	8653		779	3.36085	11666		779	3.36035	11446
780	3.36513	11967		780	3.36477	8237		780	3.38142	12423		780	3.36472	8573		780	3.36517	11394		780	3.36465	12011
781	3.36945	11742		781	3.36908	8201		781	3.38573	12663		781	3.36903	8421		781	3.36948	11502		781	3.36897	11918
782	3.37375	11434		782	3.3734	8177		782	3.39005	12311		782	3.37335	8369		782	3.37378	11670		782	3.37328	11750
783	3.37807	11878		783	3.37772	8089		783	3.39435	12151		783	3.37767	7961		783	3.3781	11586		783	3.3776	12403
784	3.38238	10810		784	3.38202	7921		784	3.39868	12631		784	3.38197	8165		784	3.38242	11610		784	3.38192	11186
785	3.3867	11482		785	3.38633	7873		785	3.40298	11794		785	3.38628	8105		785	3.38672	11794		785	3.38622	11746
786	3.39102	10642		786	3.39065	7873		786	3.4073	11818		786	3.3906	8821		786	3.39103	11971		786	3.39053	11502
787	3.39533	12051		787	3.39495	8449		787	3.41162	11006		787	3.39492	8085		787	3.39537	11182		787	3.39485	11670
788	3.39965	10830		788	3.39927	8373		788	3.41593	11186		788	3.39922	8333		788	3.39968	11730		788	3.39917	11762
789	3.40395	11350		789	3.40358	8077		789	3.42023	11754		789	3.40353	8117		789	3.404	11682		789	3.40347	11558
790	3.40827	11190		790	3.4079	8401		790	3.42455	11830		790	3.40785	9422		790	3.40832	11154		790	3.40778	11710
791	3.41258	11258		791	3.41222	7449		791	3.42887	11034		791	3.41217	8317		791	3.41265	11534		791	3.4121	11554
792	3.4169	11198		792	3.41652	7829		792	3.43318	11738		792	3.41647	7677		792	3.41695	10522		792	3.41642	11802
793	3.42122	10978		793	3.42085	8337		793	3.4375	11510		793	3.42078	8401		793	3.42127	11082		793	3.42073	11570
794	3.42553	10974		794	3.42515	8561		794	3.4418	11734		794	3.4251	8289		794	3.42558	11502		794	3.42505	11690
795	3.42983	10962		795	3.42947	8061		795	3.44612	11142		795	3.42942	8389		795	3.4299	11554		795	3.42937	11310
796	3.43415	10466		796	3.43377	8069		796	3.45043	11818		796	3.43373	8173		796	3.4342	11650		796	3.43368	11426
797	3.43847	10314		797	3.4381	7753		797	3.45475	11558		797	3.43805	8417		797	3.43852	11418		797	3.43798	11790
798	3.44277	11310		798	3.4424	8169		798	3.45907	10950		798	3.44235	8369		798	3.44283	10926		798	3.4423	11306
799	3.44708	10806		799	3.44672	8069		799	3.46337	11530		799	3.44667	8281		799	3.44715	11446		799	3.44663	11650
800	3.4514	10626		800	3.45103	7721		800	3.46768	11574		800	3.45098	8649		800	3.45145	10394		800	3.45095	11502
801	3.4557	10870		801	3.45533	8057		801	3.472	11142		801	3.4553	8141		801	3.45577	10782		801	3.45525	11162
802	3.46002	10758		802	3.45965	8381		802	3.47632	11338		802	3.45962	7957		802	3.46008	11426		802	3.45957	10938
803	3.46433	10654		803	3.46397	8189		803	3.48063	11138		803	3.46393	8357		803	3.4644	11182		803	3.46388	11842
804	3.46865	11054		804	3.46828	8229		804	3.48495	11506		804	3.46823	7957		804	3.46872	11646		804	3.46818	11438
805	3.47295	11070		805	3.4726	8089		805	3.48925	10994		805	3.47255	7909		805	3.47302	10798		805	3.4725	11034
806	3.47728	10594		806	3.47692	7941		806	3.49357	10978		806	3.47687	7713		806	3.47733	11214		806	3.47682	11050
807	3.4816	11206		807	3.48123	8273		807	3.49788	11182		807	3.48117	8629		807	3.48165	11186		807	3.48113	11390
808	3.48592	10686		808	3.48553	7401		808	3.5022	11130		808	3.48548	7501		808	3.48597	10446		808	3.48545	11534
809	3.49022	9966		809	3.48985	7973		809	3.5065	11510		809	3.4898	7845		809	3.49028	10566		809	3.48975	11458
810	3.49453	11010		810	3.49417	8089		810	3.51082	10926		810	3.49412	7597		810	3.4946	11046		810	3.49407	10914
811	3.49885	10534		811	3.49848	7685		811	3.51513	11746		811	3.49842	7981		811	3.4989	11234		811	3.49838	11158
812	3.50317	10858		812	3.5028	7849		812	3.51943	11238		812	3.50275	7989		812	3.50322	11082		812	3.5027	11198
813	3.50747	10590		813	3.5071	7945		813	3.52377	11498		813	3.50707	7941		813	3.50753	11510		813	3.50702	11426
814	3.51178	10638		814	3.51142	8417		814	3.52807	11454		814	3.51137	8013		814	3.51185	11326		814	3.51132	11358
815	3.5161	10482		815	3.51573	8145		815	3.53238	11758		815	3.51568	7825		815	3.51617	11178		815	3.51563	11170
816	3.52042	10538		816	3.52005	8025		816	3.5367	11554		816	3.52	8093		816	3.52047	11186		816	3.51995	11738
817	3.52472	10622		817	3.52435	8705		817	3.54102	12123		817	3.52432	7929		817	3.52478	10798		817	3.52427	11206
818	3.52903	10210		818	3.52867	7673		818	3.54533	11086		818	3.52863	8037		818	3.5291	10278		818	3.52858	11522
819	3.53335	11006		819	3.53298	7905		819	3.54965	11082		819	3.53293	8277		819	3.53342	10706		819	3.5329	11250
820	3.53767	10450		820	3.5373	8341		820	3.55395	11378		820	3.53725	8113		820	3.53772	10858		820	3.5372	11818
821	3.54197	10950		821	3.5416	8061		821	3.55827	11306		821	3.54157	7857		821	3.54203	10774		821	3.54152	11118
822	3.54628	10758		822	3.54592	8301		822	3.56258	11254		822	3.54587	8049		822	3.54635	10382		822	3.54583	11466
823	3.5506	11134		823	3.55023	8273		823	3.5669	10898		823	3.55018	8157		823	3.55067	10466		823	3.55013	11066
824	3.55492	10686		824	3.55455	8153		824	3.5712	11298		824	3.5545	8077		824	3.55497	10726		824	3.55445	11218
825	3.55922	10530		825	3.55887	8121		825	3.57552	10986		825	3.55882	8157		825	3.55928	10802		825	3.55877	10942
826	3.56355	11166		826	3.56318	8133		826	3.57983	11750		826	3.56313	7985		826	3.5636	10934		826	3.56307	10930
827	3.56785	11346		827	3.56748	7925		827	3.58415	11006		827	3.56743	8237		827	3.56792	10938		827	3.56738	10790
828	3.57217	11286		828	3.5718	7941		828	3.58845	11174		828	3.57175	8245		828	3.57223	10558		828	3.5717	11478
829	3.57647	10654		829	3.57612	8221		829	3.59277	11298		829	3.57607	8313		829	3.57655	11030		829	3.57602	11466
830	3.5808	10962		830	3.58043	7621		830	3.59708	11762		830	3.58038	8593		830	3.58085	10734		830	3.58033	11150
831	3.5851	10858		831	3.58475	8329		831	3.6014	10790		831	3.5847	7933		831	3.58517	11010		831	3.58465	10970
832	3.58942	10706		832	3.58907	7969		832	3.6057	11318		832	3.58902	8081		832	3.58948	10702		832	3.58895	11090
833	3.59373	10586		833	3.59337	8169		833	3.61002	11502		833	3.59332	7493		833	3.59378	10814		833	3.59328	11178
834	3.59805	10186		834	3.59768	7941		834	3.61433	10426		834	3.59763	7533		834	3.5981	10774		834	3.59758	10742
835	3.60237	11050		835	3.602	7985		835	3.61865	11474		835	3.60195	8025		835	3.60242	10478		835	3.6019	11334
836	3.60667	10870		836	3.60632	7857		836	3.62297	11534		836	3.60625	8109		836	3.60673	10870		836	3.60622	10698
837	3.61098	9966		837	3.61062	7853		837	3.62728	11526		837	3.61057	8053		837	3.61105	10978		837	3.61052	10946
838	3.6153	10546		838	3.61493	7877		838	3.63158	11098		838	3.61488	8397		838	3.61537	11290		838	3.61483	10842
839	3.61962	10822		839	3.61925	8597		839	3.6359	11482		839	3.6192	8573		839	3.61967	10662		839	3.61915	11238
840	3.62392	10298		840	3.62357	8521		840	3.64022	10906		840	3.62352	8333		840	3.62398	11046		840	3.62347	10962
841	3.62823	11126		841	3.62788	8173		841	3.64453	11094		841	3.62782	7817		841	3.6283	10686		841	3.62778	10786
842	3.63255	10514		842	3.6322	8045		842	3.64885	10758		842	3.63238	8269		842	3.6326	10726		842	3.63208	10926
843	3.63687	10426		843	3.6365	8361		843	3.65315	10882		843	3.6367	7629		843	3.63692	10894		843	3.6364	11262
844	3.64118	10638		844	3.64082	8189		844	3.65747	10574		844	3.641	7769		844	3.64123	10998		844	3.64072	10594
845	3.64548	10910		845	3.64513	7861		845	3.66178	11130		845	3.64532	8313		845	3.64555	10834		845	3.64503	10886
846	3.6498	10594		846	3.64945	8273		846	3.66608	10590		846	3.64963	8033		846	3.64987	10526		846	3.64935	10790
847	3.65412	10774		847	3.65375	8145		847	3.6704	11074		847	3.65393	8149		847	3.65418	10142		847	3.65365	10658
848	3.65843	10938		848	3.65807	8393		848	3.67472	11378		848	3.65825	8093		848	3.65848	11122		848	3.65797	10758
849	3.66275	10994		849	3.66238	8217		849	3.67903	11142		849	3.66257	8029		849	3.6628	10838		849	3.66228	10694
850	3.66707	10342		850	3.66668	7685		850	3.68335	10762		850	3.66687	8461		850	3.66712	10614		850	3.6666	10086
851	3.67137	10914		851	3.67102	7933		851	3.68767	10966		851	3.6712	8585		851	3.67143	10870		851	3.67092	10126
852	3.67568	9990		852	3.67532	8217		852	3.69198	11226		852	3.67552	8589		852	3.67575	10398		852	3.67523	10646
853	3.68	10434		853	3.67963	7921		853	3.6963	11054		853	3.67982	8617		853	3.68007	11214		853	3.67953	11142
854	3.6843	10770		854	3.68395	8225		854	3.7006	11342		854	3.68413	8269		854	3.68437	10898		854	3.68385	11142
855	3.68862	10726		855	3.68827	8089		855	3.70492	11486		855	3.68845	8461		855	3.68868	10850		855	3.68817	10738
856	3.6932	10666		856	3.69257	7825		856	3.70923	11746		856	3.69277	8081		856	3.693	11222		856	3.69248	10426
857	3.6975	10618		857	3.6969	8137		857	3.71355	12175		857	3.69707	7817		857	3.6973	11282		857	3.69678	11230
858	3.70183	10334		858	3.70122	8037		858	3.71785	13283		858	3.70138	8257		858	3.70162	11066		858	3.7011	10870
859	3.70613	11474		859	3.70553	9350		859	3.72217	12379		859	3.7057	8357		859	3.70593	11254		859	3.70542	11274
860	3.71045	11918		860	3.70983	8525		860	3.72648	14516		860	3.71	8457		860	3.71025	11282		860	3.70973	11618
861	3.71475	11574		861	3.71418	7889		861	3.73078	16333		861	3.71432	7953		861	3.71457	11718		861	3.71405	10870
862	3.71908	11854		862	3.71852	8565		862	3.7351	15976		862	3.71863	8645		862	3.71888	12383		862	3.71837	11362
863	3.72338	12359		863	3.72282	8173		863	3.73942	17289		863	3.72295	8393		863	3.7232	13363		863	3.72267	12407
864	3.7277	13583		864	3.72713	8313		864	3.74373	17505		864	3.72727	8501		864	3.7275	13651		864	3.72698	12387
865	3.73202	13559		865	3.73145	8693		865	3.74805	18242		865	3.73157	8293		865	3.73182	15228		865	3.7313	13551
866	3.73633	14472		866	3.73577	8921		866	3.75237	17842		866	3.73588	8445		866	3.73613	16008		866	3.7356	14188
867	3.74065	15776		867	3.74008	8713		867	3.75667	16777		867	3.7402	9013		867	3.74045	16381		867	3.73993	14424
868	3.74497	15356		868	3.7444	8401		868	3.76098	16817		868	3.74452	8453		868	3.74475	16529		868	3.74423	15700
869	3.74927	16265		869	3.74872	8081		869	3.7653	15860		869	3.74883	9013		869	3.74907	16221		869	3.74855	16829
870	3.75358	15356		870	3.75302	8737		870	3.76962	16633		870	3.75313	8565		870	3.75338	17842		870	3.75287	16597
871	3.7579	16949		871	3.75733	8833		871	3.77392	16477		871	3.75745	8197		871	3.7577	16713		871	3.75718	17850
872	3.7622	16753		872	3.76165	9241		872	3.77823	16741		872	3.76177	8681		872	3.76202	16793		872	3.7615	16809
873	3.76652	16008		873	3.76595	8653		873	3.78255	15700		873	3.76608	9009		873	3.76632	16805		873	3.7658	16753
874	3.77083	16033		874	3.77027	8749		874	3.78687	14920		874	3.7704	8513		874	3.77063	16041		874	3.77012	16033
875	3.77515	15816		875	3.77458	8449		875	3.79118	14940		875	3.7747	8801		875	3.77495	15768		875	3.77443	16393
876	3.77947	14692		876	3.7789	8561		876	3.7955	14796		876	3.77902	8709		876	3.77925	15316		876	3.77873	16057
877	3.78377	15284		877	3.78322	8389		877	3.7998	13955		877	3.78333	9077		877	3.78357	15056		877	3.78305	15980
878	3.78808	14692		878	3.78753	8289		878	3.80412	14568		878	3.78765	8393		878	3.78788	13863		878	3.78758	14952
879	3.7924	15304		879	3.79183	8501		879	3.80843	13367		879	3.79195	8649		879	3.7922	13915		879	3.79188	15872
880	3.79672	14396		880	3.79615	8469		880	3.81275	13959		880	3.79627	8701		880	3.7965	13875		880	3.7962	14676
881	3.80103	14132		881	3.80047	9338		881	3.81705	13531		881	3.80058	9217		881	3.80082	14244		881	3.80052	13991
882	3.80535	12847		882	3.80478	8985		882	3.82137	13403		882	3.8049	7997		882	3.80513	13651		882	3.80482	14272
883	3.80967	13167		883	3.80908	9077		883	3.82568	13871		883	3.8092	8821		883	3.80945	13263		883	3.80913	13651
884	3.81397	13639		884	3.8134	8969		884	3.82998	12391		884	3.81352	9434		884	3.81377	12903		884	3.81345	13455
885	3.81828	12491		885	3.81773	8953		885	3.8343	12735		885	3.81785	9121		885	3.81808	12619		885	3.81777	13751
886	3.8226	12263		886	3.82203	8453		886	3.83862	13199		886	3.82215	9113		886	3.82238	12831		886	3.82207	13703
887	3.82692	11470		887	3.82635	9246		887	3.84293	12951		887	3.82647	8417		887	3.8267	12119		887	3.82638	13539
888	3.83122	12119		888	3.83067	8897		888	3.84725	12891		888	3.83078	8853		888	3.83102	12767		888	3.8307	13495
889	3.83553	11630		889	3.83497	8665		889	3.85157	12291		889	3.83508	9117		889	3.83532	12187		889	3.83502	13287
890	3.83985	12335		890	3.83928	9045		890	3.85587	12015		890	3.8394	8933		890	3.83963	12223		890	3.83932	13519
891	3.84417	11890		891	3.8436	8785		891	3.8602	12151		891	3.84372	8745		891	3.84395	12403		891	3.84363	11983
892	3.84847	12371		892	3.84792	9057		892	3.8645	12771		892	3.84803	9013		892	3.84827	12395		892	3.84795	12947
893	3.85278	11270		893	3.85223	9201		893	3.86882	12071		893	3.85233	9406		893	3.85263	12591		893	3.85227	12583
894	3.8571	11943		894	3.85655	9221		894	3.87313	12503		894	3.85665	9013		894	3.85695	11870		894	3.85658	12235
895	3.8614	12431		895	3.86085	9730		895	3.87743	12415		895	3.86097	8841		895	3.86125	12335		895	3.8609	11634
896	3.86573	12351		896	3.86517	8569		896	3.88177	12299		896	3.86528	9125		896	3.86557	11963		896	3.8652	12347
897	3.87003	12183		897	3.86947	9009		897	3.88607	12279		897	3.86958	8805		897	3.86988	12063		897	3.86952	11738
898	3.87435	11626		898	3.8738	9366		898	3.89038	11498		898	3.8739	9157		898	3.8742	11838		898	3.87383	11766
899	3.87867	11394		899	3.8781	9069		899	3.8947	11574		899	3.87822	9185		899	3.87852	12067		899	3.87815	12051
900	3.88298	11578		900	3.88242	8541		900	3.89902	11922		900	3.88253	8733		900	3.88283	11971		900	3.88247	11762
901	3.88728	12135		901	3.88673	8793		901	3.90332	12619		901	3.88685	8669		901	3.88713	11170		901	3.88677	11706
902	3.8916	11378		902	3.89105	9237		902	3.90763	11786		902	3.89115	8789		902	3.89145	11734		902	3.89108	11890
903	3.89592	11987		903	3.89537	8705		903	3.91195	11478		903	3.89547	9053		903	3.89577	11458		903	3.8954	11991
904	3.90023	11290		904	3.89968	9141		904	3.91625	12151		904	3.89978	8265		904	3.90008	11870		904	3.89972	11622
905	3.90453	11562		905	3.90398	8705		905	3.92057	12355		905	3.9041	9362		905	3.90438	11214		905	3.90403	11482
906	3.90885	11642		906	3.9083	9173		906	3.92488	12255		906	3.9084	9354		906	3.9087	11130		906	3.90833	11866
907	3.91317	11402		907	3.91262	9386		907	3.9292	12567		907	3.91272	9470		907	3.91302	11250		907	3.91265	12131
908	3.91748	11602		908	3.91693	9157		908	3.93352	12011		908	3.91703	9398		908	3.91733	11254		908	3.91697	11066
909	3.9218	12011		909	3.92125	9334		909	3.93783	11570		909	3.92135	8653		909	3.92163	10990		909	3.92128	11594
910	3.92612	11566		910	3.92557	9033		910	3.94215	11754		910	3.92567	8429		910	3.92595	12395		910	3.92558	12167
911	3.93042	11254		911	3.92987	9270		911	3.94647	11722		911	3.92997	9001		911	3.93027	11534		911	3.9299	11674
912	3.93473	11386		912	3.93418	8913		912	3.95077	11730		912	3.93428	8557		912	3.93458	11402		912	3.93422	11939
913	3.93905	10394		913	3.9385	9009		913	3.9551	12207		913	3.9386	9097		913	3.93888	11967		913	3.93853	11638
914	3.94337	10838		914	3.94282	8661		914	3.95942	11862		914	3.94292	8801		914	3.9432	11102		914	3.94283	12011
915	3.94767	11330		915	3.94712	9306		915	3.96372	11802		915	3.94723	9053		915	3.94752	10834		915	3.94715	11398
916	3.95198	10810		916	3.95143	9510		916	3.96803	12151		916	3.95153	9085		916	3.95183	11562		916	3.95147	11582
917	3.9563	11570		917	3.95575	9109		917	3.97235	11194		917	3.95585	8925		917	3.95615	11838		917	3.95578	12099
918	3.96062	11358		918	3.96007	9173		918	3.97667	11062		918	3.96017	9262		918	3.96045	11562		918	3.9601	11959
919	3.96493	11578		919	3.96443	9458		919	3.98098	12187		919	3.96447	8945		919	3.96477	11306		919	3.9644	11991
920	3.96925	11314		920	3.96875	9025		920	3.98528	11902		920	3.96878	9005		920	3.96908	11754		920	3.96872	11614
921	3.97355	11186		921	3.97305	9318		921	3.9896	11638		921	3.9731	9049		921	3.9734	11790		921	3.97303	11762
922	3.97787	11342		922	3.97737	9009		922	3.99392	12059		922	3.97742	8797		922	3.9777	11066		922	3.97735	10870
923	3.98218	11386		923	3.98168	8893		923	3.99823	11730		923	3.98173	9037		923	3.98202	11510		923	3.98167	11458
924	3.9865	11726		924	3.98598	9306		924	4.0027	11398		924	3.98605	8997		924	3.98633	11854		924	3.98598	10998
925	3.9908	11226		925	3.9903	9510		925	4.007	11406		925	3.99037	9854		925	3.99065	10622		925	3.99028	11694
926	3.99512	11642		926	3.99462	9173		926	4.01132	11778		926	3.99467	9390		926	3.99497	11842		926	3.9946	11634
927	3.99943	11983		927	3.99893	9069		927	4.01563	11894		927	3.99898	8761		927	3.99928	11558		927	3.99892	11262
928	4.00375	11026		928	4.00325	9522		928	4.01995	12019		928	4.0033	9330		928	4.00358	11947		928	4.00323	11947
929	4.00805	11158		929	4.00755	9117		929	4.02427	12187		929	4.00762	9286		929	4.0079	11278		929	4.00755	11602
930	4.01237	11346		930	4.01188	8437		930	4.02857	11830		930	4.01192	9446		930	4.01222	11630		930	4.01185	11374
931	4.01668	11186		931	4.01618	8669		931	4.03288	11446		931	4.01623	9486		931	4.01653	10862		931	4.01617	11158
932	4.021	11570		932	4.0205	8629		932	4.0372	12215		932	4.02055	9229		932	4.02083	10986		932	4.02047	10810
933	4.0253	11438		933	4.02482	8897		933	4.0415	11674		933	4.02487	8389		933	4.02515	11310		933	4.0248	11874
934	4.02962	11526		934	4.02913	8909		934	4.04582	11582		934	4.02918	9314		934	4.02947	10898		934	4.02912	11862
935	4.03393	11482		935	4.03343	8769		935	4.05013	11390		935	4.03348	9017		935	4.03378	10734		935	4.03342	10978
936	4.03825	10910		936	4.03775	9450		936	4.05445	11518		936	4.0378	8745		936	4.03808	11118		936	4.03773	11382
937	4.04257	10902		937	4.04207	8889		937	4.05877	10594		937	4.04212	9189		937	4.0424	11310		937	4.04205	11454
938	4.04688	11258		938	4.04638	8981		938	4.06308	11674		938	4.04643	9061		938	4.04672	10598		938	4.04637	11534
939	4.05118	10846		939	4.0507	8301		939	4.0674	11446		939	4.05075	8745		939	4.05103	11730		939	4.05068	10490
940	4.0555	10926		940	4.05502	8553		940	4.0717	11558		940	4.05505	8765		940	4.05535	10630		940	4.05498	11522
941	4.05982	11282		941	4.05933	9013		941	4.07602	11322		941	4.05938	9358		941	4.05965	11062		941	4.0593	10546
942	4.06413	10666		942	4.06365	8717		942	4.08033	11242		942	4.06368	9758		942	4.06397	10702		942	4.06362	11670
943	4.06843	10682		943	4.06797	8333		943	4.08463	11206		943	4.068	8893		943	4.06828	11282		943	4.06793	11378
944	4.07275	10886		944	4.07228	8717		944	4.08897	11390		944	4.07232	8193		944	4.0726	10850		944	4.07225	11638
945	4.07707	11126		945	4.07658	8589		945	4.09327	10974		945	4.07663	8781		945	4.07692	10306		945	4.07655	11226
946	4.08138	10922		946	4.0809	9225		946	4.09758	10814		946	4.08095	8181		946	4.08122	11438		946	4.08087	11262
947	4.0857	10926		947	4.08522	8569		947	4.1019	11138		947	4.08525	8057		947	4.08555	11314		947	4.08518	10542
948	4.09	10938		948	4.08952	8965		948	4.1062	11186		948	4.08957	8461		948	4.08985	11090		948	4.08948	11150
949	4.09432	11078		949	4.09383	8977		949	4.11052	10946		949	4.09388	8609		949	4.09417	10606		949	4.0938	10626
950	4.09863	11330		950	4.09815	8117		950	4.11483	11346		950	4.0982	8929		950	4.09852	10934		950	4.09813	11130
951	4.10293	11034		951	4.10247	8769		951	4.11915	11274		951	4.1025	8549		951	4.10283	11122		951	4.10243	11222
952	4.10725	10534		952	4.10678	9225		952	4.12347	10918		952	4.10682	8437		952	4.10715	10786		952	4.10675	11418
953	4.11157	10674		953	4.11108	8777		953	4.12777	10814		953	4.11113	8309		953	4.11147	11070		953	4.11107	11718
954	4.11588	10254		954	4.1154	9121		954	4.13208	10630		954	4.11545	8553		954	4.11577	10926		954	4.11538	11026
955	4.12018	11318		955	4.11972	8497		955	4.1364	11906		955	4.11975	8885		955	4.12008	11410		955	4.1197	11014
956	4.1245	11050		956	4.12403	9093		956	4.1407	11534		956	4.12407	8929		956	4.1244	11278		956	4.124	10966
957	4.12882	10742		957	4.12833	8901		957	4.14502	10790		957	4.12838	8105		957	4.1287	10906		957	4.12832	10902
958	4.13313	10886		958	4.13265	8869		958	4.14935	11678		958	4.1327	8777		958	4.13302	10790		958	4.13263	11022
959	4.13743	10714		959	4.13697	8501		959	4.15365	11058		959	4.13702	8229		959	4.13735	10790		959	4.13695	10930
960	4.14175	10802		960	4.14128	8289		960	4.15797	10666		960	4.14133	8941		960	4.14165	11274		960	4.14125	10690
961	4.14607	9986		961	4.14558	8713		961	4.16228	10578		961	4.14565	9097		961	4.14597	10850		961	4.14558	10950
962	4.15038	10646		962	4.1499	9185		962	4.1666	11058		962	4.14995	8337		962	4.15027	10862		962	4.1499	11298
963	4.1547	10706		963	4.15422	8877		963	4.17092	11070		963	4.15427	8601		963	4.1546	10578		963	4.15422	11566
964	4.159	10506		964	4.15853	8457		964	4.17522	11054		964	4.15858	8793		964	4.1589	10570		964	4.15853	10818
965	4.16332	10882		965	4.16285	8929		965	4.17953	10994		965	4.16288	8881		965	4.16322	11026		965	4.16285	11282
966	4.16763	10534		966	4.16717	9133		966	4.18385	11110		966	4.16722	8933		966	4.16753	10990		966	4.16717	11594
967	4.17195	11026		967	4.17148	8745		967	4.18815	11770		967	4.17152	8701		967	4.17185	10362		967	4.17147	11130
968	4.17625	10342		968	4.17578	8461		968	4.19248	11090		968	4.17583	8789		968	4.17615	11134		968	4.17578	11514
969	4.18057	10482		969	4.1801	8453		969	4.19678	11310		969	4.18015	8537		969	4.18047	10490		969	4.1801	11194
970	4.1849	10838		970	4.18442	9073		970	4.2011	10902		970	4.18445	9354		970	4.18478	10474		970	4.18442	11194
971	4.1892	10274		971	4.18873	9041		971	4.2054	10938		971	4.18878	8557		971	4.1891	11238		971	4.18872	11310
972	4.19352	10310		972	4.19305	8529		972	4.20973	11386		972	4.1931	8965		972	4.1934	10646		972	4.19303	11102
973	4.19783	10050		973	4.19737	8701		973	4.21403	10810		973	4.19742	8865		973	4.19772	10722		973	4.19735	10874
974	4.20215	11022		974	4.20168	7997		974	4.21835	11474		974	4.20173	9009		974	4.20203	10774		974	4.20167	12083
975	4.20645	10010		975	4.206	8629		975	4.22267	10986		975	4.20603	8889		975	4.20635	10654		975	4.20597	10894
976	4.21077	10798		976	4.21032	8393		976	4.22698	11002		976	4.21035	8693		976	4.21067	10566		976	4.21028	10898
977	4.21508	10962		977	4.21462	8673		977	4.2313	11470		977	4.21467	8901		977	4.21497	10450		977	4.2146	11294
978	4.2194	10430		978	4.21893	8917		978	4.23562	11234		978	4.21897	8533		978	4.21928	10214		978	4.21892	11498
979	4.2237	11034		979	4.22325	8177		979	4.23993	11094		979	4.22328	8461		979	4.2236	10894		979	4.22323	11438
980	4.22802	11370		980	4.22757	8957		980	4.24423	11314		980	4.2276	8765		980	4.22792	10614		980	4.22755	10590
981	4.23233	11258		981	4.23187	8393		981	4.24855	10302		981	4.23192	8713		981	4.23223	10510		981	4.23185	11134
982	4.23665	10582		982	4.23618	8721		982	4.25287	11018		982	4.23623	8341		982	4.23655	10666		982	4.23617	10390
983	4.24097	9866		983	4.2405	8953		983	4.25717	10770		983	4.24055	8233		983	4.24085	10086		983	4.24048	10866
984	4.24527	11150		984	4.24482	8325		984	4.26148	10722		984	4.24485	8501		984	4.24517	10486		984	4.24478	10630
985	4.24958	10562		985	4.24912	8757		985	4.2658	10510		985	4.24917	8697		985	4.24948	10338		985	4.24912	11446
986	4.2539	10622		986	4.25343	8681		986	4.27012	10858		986	4.25348	8385		986	4.25378	9926		986	4.25342	11430
987	4.25822	10294		987	4.25775	8957		987	4.27443	11158		987	4.2578	8545		987	4.25812	10690		987	4.25773	11046
988	4.26253	10334		988	4.26207	8477		988	4.27873	10778		988	4.2621	9005		988	4.26242	10894		988	4.26205	10802
989	4.26683	11082		989	4.26637	8253		989	4.28305	10218		989	4.26642	8357		989	4.26673	10322		989	4.26637	11042
990	4.27115	10394		990	4.2707	9057		990	4.28737	10714		990	4.27073	8493		990	4.27105	10398		990	4.27067	10450
991	4.27547	10762		991	4.275	8865		991	4.29167	10850		991	4.27503	8665		991	4.27535	10258		991	4.27498	10838
992	4.27978	10278		992	4.27932	8585		992	4.296	10794		992	4.27937	8693		992	4.27967	10566		992	4.2793	10506
993	4.2841	11034		993	4.28363	8625		993	4.30032	10546		993	4.28368	8597		993	4.284	10454		993	4.2836	10750
994	4.2884	10518		994	4.28795	8933		994	4.30462	10566		994	4.28798	8157		994	4.2883	10026		994	4.28792	11042
995	4.29272	10590		995	4.29227	8465		995	4.30893	11082		995	4.2923	8489		995	4.29262	10350		995	4.29223	11018
996	4.29703	10158		996	4.29657	8249		996	4.31325	10866		996	4.29662	8485		996	4.29693	10126		996	4.29657	10638
997	4.30135	10618		997	4.30088	8233		997	4.31757	10538		997	4.30093	8669		997	4.30125	10286		997	4.30088	11314
998	4.30565	10534		998	4.3052	8789		998	4.32187	11042		998	4.30525	8057		998	4.30555	10270		998	4.3052	11154
999	4.30997	10822		999	4.30952	8777		999	4.32618	10734		999	4.30955	8301		999	4.30987	10386		999	4.30952	10718
1000	4.31428	10370		1000	4.31383	8589		1000	4.3305	11330		1000	4.31387	8921		1000	4.31418	11286		1000	4.31383	11066
1001	4.3186	10094		1001	4.31813	8485		1001	4.3348	11290		1001	4.31818	8273		1001	4.3185	10594		1001	4.31813	10878
1002	4.32292	10418		1002	4.32245	8269		1002	4.33912	10850		1002	4.32248	9149		1002	4.3228	10350		1002	4.32245	10174
1003	4.32722	10270		1003	4.32677	8649		1003	4.34343	11026		1003	4.3268	8725		1003	4.32712	10626		1003	4.32675	11002
1004	4.33155	10574		1004	4.33107	8861		1004	4.34775	11118		1004	4.33112	8565		1004	4.33143	10582		1004	4.33107	11050
1005	4.33585	10542		1005	4.33538	8749		1005	4.35207	10210		1005	4.33543	8973		1005	4.33575	10134		1005	4.33538	11058
1006	4.34017	10530		1006	4.3397	8653		1006	4.35637	10890		1006	4.33975	8233		1006	4.34007	10502		1006	4.3397	10258
1007	4.34448	10546		1007	4.34402	8929		1007	4.36068	10882		1007	4.34407	8149		1007	4.34437	10226		1007	4.34402	10730
1008	4.34878	10010		1008	4.34833	8229		1008	4.365	11362		1008	4.34837	8217		1008	4.34868	9926		1008	4.34833	10850
1009	4.3531	10602		1009	4.35263	8613		1009	4.36932	10770		1009	4.3527	8429		1009	4.353	10966		1009	4.35263	10494
1010	4.35742	10786		1010	4.35695	8829		1010	4.37363	10842		1010	4.357	8353		1010	4.35732	10426		1010	4.35695	10238
1011	4.36173	10610		1011	4.36127	8253		1011	4.37795	10558		1011	4.36132	8897		1011	4.36162	10842		1011	4.36127	10778
1012	4.36605	10222		1012	4.36558	8349		1012	4.38227	11178		1012	4.36563	8761		1012	4.36593	10238		1012	4.36558	10382
1013	4.37037	10438		1013	4.3699	8845		1013	4.38658	10718		1013	4.36995	8433		1013	4.37025	10638		1013	4.3699	10550
1014	4.37468	10638		1014	4.3742	8449		1014	4.3909	11122		1014	4.37425	8817		1014	4.37455	10270		1014	4.3742	10350
1015	4.379	9886		1015	4.37852	8613		1015	4.3952	10178		1015	4.37857	8357		1015	4.37887	10938		1015	4.37852	11254
1016	4.38332	10314		1016	4.38283	8441		1016	4.39952	11430		1016	4.38288	8505		1016	4.38318	10206		1016	4.38283	10154
1017	4.38763	10514		1017	4.38715	8589		1017	4.40383	10854		1017	4.3872	8601		1017	4.3875	10766		1017	4.38715	10866
1018	4.39193	10318		1018	4.39147	8737		1018	4.40815	11218		1018	4.3915	8285		1018	4.3918	10774		1018	4.39147	10746
1019	4.39625	10850		1019	4.39578	8885		1019	4.41245	10358		1019	4.39582	8357		1019	4.39612	10602		1019	4.39577	11210
1020	4.40057	10618		1020	4.40008	8633		1020	4.41677	11010		1020	4.40013	8421		1020	4.40043	10322		1020	4.40008	10594
1021	4.40488	10694		1021	4.4044	8441		1021	4.42108	11058		1021	4.40445	8565		1021	4.40475	10726		1021	4.4044	10694
1022	4.4092	9730		1022	4.40872	8541		1022	4.4254	10634		1022	4.40877	7517		1022	4.40907	10754		1022	4.40872	10958
1023	4.4135	10442		1023	4.41303	8453		1023	4.42972	10862		1023	4.41308	9650		1023	4.41337	10230		1023	4.41303	10858
1024	4.41782	10190		1024	4.41733	8213		1024	4.43402	10766		1024	4.41738	8589		1024	4.41768	10810		1024	4.41733	10506
1025	4.42213	10790		1025	4.42165	8381		1025	4.43833	11142		1025	4.4217	9017		1025	4.422	10594		1025	4.42165	10970
1026	4.42645	10994		1026	4.42597	8053		1026	4.44265	10922		1026	4.42602	8589		1026	4.4263	10434		1026	4.42597	11022
1027	4.43075	10122		1027	4.43027	8605		1027	4.44697	10926		1027	4.43033	8653		1027	4.43062	10526		1027	4.43027	11218
1028	4.43507	10318		1028	4.43458	8577		1028	4.45128	11090		1028	4.43465	8821		1028	4.43495	11046		1028	4.43458	11066
1029	4.4394	10230		1029	4.4389	8141		1029	4.4556	10810		1029	4.43897	9237		1029	4.43925	10146		1029	4.4389	10814
1030	4.44372	10646		1030	4.4432	9302		1030	4.45992	11210		1030	4.44327	8265		1030	4.44357	10398		1030	4.44322	10614
1031	4.44802	9702		1031	4.44753	8361		1031	4.46422	10550		1031	4.44758	8573		1031	4.44788	10634		1031	4.44753	10794
1032	4.45233	10166		1032	4.45185	8245		1032	4.46853	11530		1032	4.4519	8393		1032	4.4522	10778		1032	4.45185	10582
1033	4.45665	10026		1033	4.45617	8245		1033	4.47285	11002		1033	4.45622	8841		1033	4.4565	9894		1033	4.45617	10890
1034	4.46095	10390		1034	4.46047	8533		1034	4.47717	10338		1034	4.46052	8729		1034	4.46082	10134		1034	4.46047	10942
1035	4.46527	10210		1035	4.46478	9165		1035	4.48147	11006		1035	4.46483	8981		1035	4.46513	11246		1035	4.46478	10358
1036	4.46958	10962		1036	4.4691	9201		1036	4.48578	10806		1036	4.46915	9165		1036	4.46945	10154		1036	4.4691	10938
1037	4.4739	10330		1037	4.47342	8885		1037	4.4901	10750		1037	4.47347	8685		1037	4.47375	10546		1037	4.47342	12115
1038	4.47823	10306		1038	4.47773	8781		1038	4.49442	10558		1038	4.47778	8461		1038	4.47807	10294		1038	4.47772	11038
1039	4.48253	10510		1039	4.48203	8753		1039	4.49873	10966		1039	4.48208	8681		1039	4.48238	10242		1039	4.48203	10994
1040	4.48685	10550		1040	4.48635	8793		1040	4.50305	11126		1040	4.4864	8589		1040	4.4867	10886		1040	4.48635	10722
1041	4.49117	10578		1041	4.49067	8537		1041	4.50737	10846		1041	4.49072	8709		1041	4.49102	10326		1041	4.49067	10702
1042	4.49548	10290		1042	4.49498	9258		1042	4.51167	11314		1042	4.49502	8953		1042	4.49532	10238		1042	4.49497	11302
1043	4.4998	9990		1043	4.49928	8785		1043	4.51598	11266		1043	4.49935	9414		1043	4.49963	10650		1043	4.49928	10346
1044	4.5041	9974		1044	4.5036	8153		1044	4.5203	10834		1044	4.50367	8789		1044	4.50395	11146		1044	4.5036	11394
1045	4.50842	10462		1045	4.50792	8673		1045	4.52462	10598		1045	4.50797	8693		1045	4.50827	10338		1045	4.50792	10694
1046	4.51273	9926		1046	4.51223	8557		1046	4.52893	11114		1046	4.5123	8361		1046	4.51258	11030		1046	4.51222	11130
1047	4.51705	10158		1047	4.51653	8009		1047	4.53325	11462		1047	4.51662	8341		1047	4.51688	11202		1047	4.51655	10962
1048	4.52135	9594		1048	4.52085	8485		1048	4.53755	10654		1048	4.52093	8653		1048	4.5212	10722		1048	4.52085	10790
1049	4.52567	10522		1049	4.52518	8553		1049	4.54187	10714		1049	4.52523	8697		1049	4.52552	10410		1049	4.52517	10846
1050	4.52998	10302		1050	4.52948	8681		1050	4.54618	11358		1050	4.52955	8925		1050	4.52983	10414		1050	4.52948	10458
1051	4.5343	10546		1051	4.5338	8773		1051	4.55048	11322		1051	4.53387	8477		1051	4.53415	11066		1051	4.53378	10934
1052	4.5386	10134		1052	4.53812	8473		1052	4.5548	10194		1052	4.53818	8477		1052	4.53847	10326		1052	4.5381	11394
1053	4.54292	10302		1053	4.54242	8321		1053	4.55912	11094		1053	4.54248	8797		1053	4.54278	10458		1053	4.54242	10734
1054	4.54723	10146		1054	4.54673	8733		1054	4.56343	10806		1054	4.5468	9089		1054	4.5471	11234		1054	4.54673	11058
1055	4.55153	10282		1055	4.55105	8329		1055	4.56775	11282		1055	4.55112	8645		1055	4.55142	10438		1055	4.55105	11350
1056	4.55585	10178		1056	4.55537	8797		1056	4.57205	10554		1056	4.55543	8977		1056	4.55575	10550		1056	4.55537	11066
1057	4.56017	10210		1057	4.55968	8537		1057	4.57637	10814		1057	4.55975	8961		1057	4.56008	10462		1057	4.55967	11418
1058	4.56448	11094		1058	4.56398	9298		1058	4.58068	10982		1058	4.56405	8505		1058	4.56438	10810		1058	4.56398	10914
1059	4.5688	10138		1059	4.5683	8741		1059	4.585	11342		1059	4.56837	8625		1059	4.5687	10718		1059	4.5683	11622
1060	4.5731	10442		1060	4.57262	8901		1060	4.58932	10942		1060	4.57268	9366		1060	4.57303	10930		1060	4.5726	10994
1061	4.57742	10542		1061	4.57693	8541		1061	4.59362	11054		1061	4.577	8957		1061	4.57735	10894		1061	4.57692	11194
1062	4.58173	10662		1062	4.58123	8749		1062	4.59793	11446		1062	4.58132	9161		1062	4.58167	10906		1062	4.58123	10930
1063	4.58605	10442		1063	4.58555	8361		1063	4.60225	10458		1063	4.58563	9089		1063	4.58597	10194		1063	4.58555	10234
1064	4.59037	10714		1064	4.58987	8141		1064	4.60657	10278		1064	4.58993	8753		1064	4.59028	11030		1064	4.58987	11126
1065	4.59467	10682		1065	4.59418	8077		1065	4.61087	11230		1065	4.59425	8949		1065	4.5946	10790		1065	4.59418	11434
1066	4.59898	10342		1066	4.59848	8805		1066	4.6152	10814		1066	4.59857	8725		1066	4.59892	11026		1066	4.59848	11014
1067	4.6033	10402		1067	4.6028	8373		1067	4.6195	10594		1067	4.60288	9330		1067	4.60322	10510		1067	4.6028	11162
1068	4.60762	10742		1068	4.60712	8997		1068	4.62382	10306		1068	4.6072	8961		1068	4.60753	10518		1068	4.60712	11034
1069	4.61192	10574		1069	4.61143	9057		1069	4.62813	10798		1069	4.6115	8941		1069	4.61185	10574		1069	4.61143	11134
1070	4.61623	10326		1070	4.61573	8941		1070	4.63245	11282		1070	4.61582	9193		1070	4.61615	10806		1070	4.61573	11414
1071	4.62055	10490		1071	4.62005	8813		1071	4.63675	10414		1071	4.62013	9065		1071	4.62047	10738		1071	4.62005	10714
1072	4.62487	10654		1072	4.62437	9029		1072	4.64107	10458		1072	4.62445	8693		1072	4.62478	10698		1072	4.62437	10994
1073	4.62917	10742		1073	4.62868	9013		1073	4.64538	10626		1073	4.62877	9374		1073	4.6291	10742		1073	4.62868	10830
1074	4.63348	10402		1074	4.63298	8837		1074	4.6497	11282		1074	4.63308	9197		1074	4.63342	10514		1074	4.63298	10962
1075	4.6378	10266		1075	4.6373	8993		1075	4.65403	10854		1075	4.6374	9045		1075	4.63773	10862		1075	4.6373	11214
1076	4.64212	10682		1076	4.64162	8501		1076	4.65833	10958		1076	4.6417	9129		1076	4.64205	10814		1076	4.64162	11018
1077	4.64642	10838		1077	4.64593	8253		1077	4.66265	10494		1077	4.64602	8797		1077	4.64637	11022		1077	4.64593	11226
1078	4.65073	10350		1078	4.65025	8437		1078	4.66697	10550		1078	4.65033	9133		1078	4.65068	10642		1078	4.65023	11078
1079	4.65505	10630		1079	4.65455	8909		1079	4.67128	11362		1079	4.65465	8941		1079	4.65498	11042		1079	4.65455	11150
1080	4.65937	10598		1080	4.65887	8785		1080	4.6756	10590		1080	4.65895	8973		1080	4.6593	10882		1080	4.65887	11026
1081	4.66368	10486		1081	4.66318	8585		1081	4.6799	10650		1081	4.66327	9254		1081	4.66362	10758		1081	4.66318	11238
1082	4.668	10526		1082	4.6675	9458		1082	4.68422	10526		1082	4.66758	8277		1082	4.66793	10978		1082	4.66748	10842
1083	4.6723	10982		1083	4.6718	9286		1083	4.68853	11330		1083	4.67188	8785		1083	4.67225	10954		1083	4.6718	10498
1084	4.67662	10342		1084	4.67612	8865		1084	4.69283	10582		1084	4.6762	9930		1084	4.67658	10914		1084	4.67612	10802
1085	4.68093	10586		1085	4.68043	8505		1085	4.69715	10686		1085	4.68052	9073		1085	4.68088	11134		1085	4.68043	11314
1086	4.68525	10594		1086	4.68475	8745		1086	4.70147	11514		1086	4.68483	9013		1086	4.6852	11006		1086	4.68475	11474
1087	4.68955	10426		1087	4.68907	9061		1087	4.70578	11150		1087	4.68915	8901		1087	4.68952	11258		1087	4.68905	10190
1088	4.69387	10322		1088	4.69338	8921		1088	4.71008	10618		1088	4.69347	9538		1088	4.69383	10878		1088	4.69337	10678
1089	4.69818	10578		1089	4.69768	8573		1089	4.71442	11150		1089	4.69778	9322		1089	4.69813	11162		1089	4.69768	11094
1090	4.7025	10854		1090	4.702	8501		1090	4.71872	10950		1090	4.70208	8589		1090	4.70245	10754		1090	4.702	11562
1091	4.70682	10474		1091	4.70632	8637		1091	4.72303	11298		1091	4.7064	8917		1091	4.70677	11450		1091	4.7063	11142
1092	4.71113	10430		1092	4.71063	9254		1092	4.72735	11466		1092	4.71072	9021		1092	4.71108	10754		1092	4.71062	11462
1093	4.71543	10366		1093	4.71493	8797		1093	4.73167	11198		1093	4.71503	9282		1093	4.71538	11198		1093	4.71493	11198
1094	4.71975	10766		1094	4.71925	8641		1094	4.73597	11594		1094	4.71935	9045		1094	4.7197	10710		1094	4.71925	11402
1095	4.72407	10382		1095	4.72357	9438		1095	4.7403	10982		1095	4.72365	9486		1095	4.72403	11154		1095	4.72357	11178
1096	4.72838	10406		1096	4.72788	8665		1096	4.7446	11470		1096	4.72797	9510		1096	4.72833	11698		1096	4.72787	11022
1097	4.7327	10378		1097	4.73218	8901		1097	4.74892	11594		1097	4.73248	9205		1097	4.73265	11350		1097	4.73218	11138
1098	4.737	11618		1098	4.7365	9798		1098	4.75322	11218		1098	4.7368	8925		1098	4.73697	11038		1098	4.7365	11350
1099	4.74132	10778		1099	4.74082	9221		1099	4.75755	10674		1099	4.74112	9570		1099	4.74128	11518		1099	4.7408	11414
1100	4.74562	10586		1100	4.74513	8977		1100	4.76185	10682		1100	4.74543	9714		1100	4.7456	11038		1100	4.74512	11682
1101	4.74995	11122		1101	4.74945	9069		1101	4.76617	11006		1101	4.74975	9682		1101	4.74992	10750		1101	4.74943	10914
1102	4.75425	10378		1102	4.75377	9049		1102	4.77048	11062		1102	4.75405	9097		1102	4.75423	11282		1102	4.75375	11306
1103	4.75857	10994		1103	4.75808	8733		1103	4.7748	11138		1103	4.75837	9350		1103	4.75853	11034		1103	4.75807	11130
1104	4.76288	10738		1104	4.76238	9145		1104	4.7791	10894		1104	4.76268	9065		1104	4.76285	10918		1104	4.76238	11034
1105	4.76718	9946		1105	4.7667	8757		1105	4.78342	11430		1105	4.767	9358		1105	4.76717	10522		1105	4.7667	10730
1106	4.77152	10670		1106	4.77102	9258		1106	4.78772	11342		1106	4.7713	9906		1106	4.77148	10994		1106	4.771	11670
1107	4.77583	10822		1107	4.77533	8885		1107	4.79203	11462		1107	4.77562	9362		1107	4.77578	10890		1107	4.77532	10774
1108	4.78013	10502		1108	4.77963	8957		1108	4.79635	11106		1108	4.77993	9598		1108	4.7801	11106		1108	4.77963	10818
1109	4.78445	10238		1109	4.78395	9085		1109	4.80067	11542		1109	4.78423	9266		1109	4.78442	10894		1109	4.78393	11618
1110	4.78877	10046		1110	4.78827	8765		1110	4.80498	11430		1110	4.78855	9258		1110	4.78873	10578		1110	4.78825	10958
1111	4.79308	10454		1111	4.79258	8441		1111	4.8093	10942		1111	4.79287	9161		1111	4.79303	10838		1111	4.79257	11046
1112	4.79752	10530		1112	4.79688	9698		1112	4.8136	11174		1112	4.79718	9514		1112	4.79735	10638		1112	4.79688	11798
1113	4.80182	10770		1113	4.8012	9534		1113	4.81792	10406		1113	4.8015	9037		1113	4.80167	10978		1113	4.8012	11110
1114	4.80613	10538		1114	4.80552	9506		1114	4.82223	11058		1114	4.80582	9141		1114	4.80598	10834		1114	4.8055	10762
1115	4.81045	10990		1115	4.80983	8885		1115	4.82655	11254		1115	4.81012	9458		1115	4.8103	10666		1115	4.80982	11794
1116	4.81475	10906		1116	4.81413	9702		1116	4.83087	11322		1116	4.81445	9093		1116	4.8146	10886		1116	4.81413	11022
1117	4.81907	10398		1117	4.81845	9017		1117	4.83518	10618		1117	4.81875	9510		1117	4.81892	10126		1117	4.81845	11162
1118	4.82338	10670		1118	4.82277	9302		1118	4.83948	11398		1118	4.82307	9013		1118	4.82323	10458		1118	4.82275	11122
1119	4.8277	10554		1119	4.82708	8981		1119	4.8438	11434		1119	4.82738	9498		1119	4.82755	10642		1119	4.82707	11134
1120	4.83202	11022		1120	4.8314	8509		1120	4.84812	11238		1120	4.8317	9137		1120	4.83185	11030		1120	4.83138	11246
1121	4.83632	10930		1121	4.83572	9318		1121	4.85242	11438		1121	4.836	9430		1121	4.83617	10854		1121	4.8357	11382
1122	4.84063	11026		1122	4.84002	9306		1122	4.85673	10954		1122	4.84032	9089		1122	4.84048	10406		1122	4.84002	10986
1123	4.84495	11358		1123	4.84433	9570		1123	4.86105	11574		1123	4.84463	9794		1123	4.8448	10974		1123	4.84433	10666
1124	4.84927	10782		1124	4.84865	9534		1124	4.86537	11670		1124	4.84895	9438		1124	4.8491	11282		1124	4.84863	10938
1125	4.85358	10622		1125	4.85295	9650		1125	4.86968	10750		1125	4.85327	9358		1125	4.85342	11174		1125	4.85295	11338
1126	4.85788	10350		1126	4.85728	9414		1126	4.87398	10986		1126	4.85757	9426		1126	4.85773	11154		1126	4.85727	11210
1127	4.8622	11034		1127	4.86158	9494		1127	4.8783	11174		1127	4.8619	9726		1127	4.86205	10754		1127	4.86158	11438
1128	4.86652	11746		1128	4.8659	9358		1128	4.88262	11710		1128	4.8662	9141		1128	4.86637	11114		1128	4.86588	11478
1129	4.87082	11518		1129	4.87022	9049		1129	4.88693	11806		1129	4.87052	9354		1129	4.87067	11102		1129	4.8702	11498
1130	4.87513	11146		1130	4.87453	9033		1130	4.89125	11582		1130	4.87483	9506		1130	4.87498	11298		1130	4.87452	11338
1131	4.87945	10502		1131	4.87883	9021		1131	4.89557	10742		1131	4.87915	9370		1131	4.8793	10778		1131	4.87883	11906
1132	4.88377	10686		1132	4.88315	9185		1132	4.89987	11338		1132	4.88345	9462		1132	4.8836	11014		1132	4.88315	10662
1133	4.88808	10814		1133	4.88747	8573		1133	4.90418	10826		1133	4.88778	9153		1133	4.88792	10246		1133	4.88745	10686
1134	4.8924	10590		1134	4.89178	8845		1134	4.9085	11102		1134	4.8921	9274		1134	4.89223	10902		1134	4.89177	11154
1135	4.8967	10410		1135	4.89608	9057		1135	4.91282	11570		1135	4.8964	9197		1135	4.89655	11402		1135	4.89608	11150
1136	4.90102	11018		1136	4.90042	9286		1136	4.91712	11562		1136	4.90072	9490		1136	4.90085	11114		1136	4.9004	11866
1137	4.90532	10754		1137	4.90472	9426		1137	4.92143	11146		1137	4.90503	9009		1137	4.90517	11418		1137	4.90472	10994
1138	4.90965	11006		1138	4.90903	9486		1138	4.92575	11462		1138	4.90935	9278		1138	4.90948	11090		1138	4.90903	12011
1139	4.91395	10654		1139	4.91335	10058		1139	4.93007	11498		1139	4.91365	9666		1139	4.9138	10998		1139	4.91335	11722
1140	4.91827	11022		1140	4.91767	9366		1140	4.93437	11646		1140	4.91797	9942		1140	4.91812	11342		1140	4.91765	11354
1141	4.92258	10590		1141	4.92198	9606		1141	4.93868	12011		1141	4.92228	9598		1141	4.92243	11254		1141	4.92197	11158
1142	4.9269	11054		1142	4.9263	9762		1142	4.943	11670		1142	4.9266	9890		1142	4.92673	11382		1142	4.92627	11074
1143	4.9312	10894		1143	4.93062	9490		1143	4.94732	11210		1143	4.9309	9506		1143	4.93105	11034		1143	4.93058	10974
1144	4.93552	11018		1144	4.93493	9814		1144	4.95162	11506		1144	4.93522	9866		1144	4.93537	10878		1144	4.9349	11434
1145	4.93983	10530		1145	4.93923	9418		1145	4.95593	11338		1145	4.93953	9810		1145	4.93967	10950		1145	4.93922	10930
1146	4.94415	10414		1146	4.94355	9498		1146	4.96025	11214		1146	4.94385	9806		1146	4.944	11294		1146	4.94352	10578
1147	4.94847	11054		1147	4.94787	9566		1147	4.96457	11018		1147	4.94815	9021		1147	4.9483	10626		1147	4.94785	11254
1148	4.95278	11458		1148	4.95217	9161		1148	4.96887	11682		1148	4.95247	9582		1148	4.95262	10950		1148	4.95215	10954
1149	4.95708	10566		1149	4.95648	9726		1149	4.97318	11654		1149	4.95678	9310		1149	4.95693	10414		1149	4.95647	10658
1150	4.9614	11150		1150	4.9608	9065		1150	4.9775	11250		1150	4.9611	9978		1150	4.96125	11194		1150	4.96078	10910
1151	4.96572	10542		1151	4.96512	9738		1151	4.98182	11674		1151	4.96542	9702		1151	4.96555	11274		1151	4.96508	10850
1152	4.97003	10570		1152	4.96943	9510		1152	4.98613	11586		1152	4.96973	9918		1152	4.96987	10330		1152	4.9694	11378
1153	4.97433	10866		1153	4.97375	9029		1153	4.99043	11286		1153	4.97405	9950		1153	4.97418	10942		1153	4.97372	11162
1154	4.97865	11298		1154	4.97807	9470		1154	4.99475	11486		1154	4.97835	9486		1154	4.97848	10662		1154	4.97803	11330
1155	4.98297	10682		1155	4.98237	9322		1155	4.99907	11194		1155	4.98267	10306		1155	4.9828	11402		1155	4.98235	10882
1156	4.98728	11126		1156	4.98668	10030		1156	5.00337	11302		1156	4.98698	9466		1156	4.98712	11294		1156	4.98667	11710
1157	4.9916	11126		1157	4.991	9702		1157	5.00768	11594		1157	4.9913	9606		1157	4.99143	11062		1157	4.99098	11298
1158	4.9959	11106		1158	4.99532	9438		1158	5.012	12259		1158	4.9956	9954		1158	4.99575	10506		1158	4.99528	10906
1159	5.00022	10694		1159	4.99975	10142		1159	5.01632	11458		1159	4.99992	9746		1159	5.00007	11174		1159	4.9996	10818
1160	5.00453	10682		1160	5.00407	9798		1160	5.02063	11090		1160	5.00423	9690		1160	5.00437	10138		1160	5.00392	11522
1161	5.00883	10554		1161	5.00837	9830		1161	5.02495	11318		1161	5.00855	9530		1161	5.00868	10962		1161	5.00823	11326
1162	5.01317	10554		1162	5.01268	9858		1162	5.02925	11194		1162	5.01285	9942		1162	5.013	11002		1162	5.01253	11742
1163	5.01748	10858		1163	5.01698	9077		1163	5.03357	11202		1163	5.01717	9462		1163	5.0173	10870		1163	5.01685	10846
1164	5.02178	10550		1164	5.02132	9550		1164	5.03788	11650		1164	5.02148	9342		1164	5.02162	10694		1164	5.02117	11302
1165	5.0261	11338		1165	5.02562	9886		1165	5.0422	11830		1165	5.0259	9390		1165	5.02593	11290		1165	5.02548	11058
1166	5.03042	10842		1166	5.02993	9318		1166	5.04652	11386		1166	5.03022	10158		1166	5.03025	11478		1166	5.02978	10850
1167	5.03473	11286		1167	5.03425	8993		1167	5.05083	11678		1167	5.03452	10258		1167	5.03457	10478		1167	5.0341	11270
1168	5.03903	11542		1168	5.03857	9438		1168	5.05513	11262		1168	5.03883	9262		1168	5.03887	11634		1168	5.03842	11486
1169	5.04338	11162		1169	5.04287	10078		1169	5.05945	11610		1169	5.04315	9710		1169	5.04318	10958		1169	5.04273	10934
1170	5.04768	10642		1170	5.04718	9762		1170	5.06377	11510		1170	5.04747	9714		1170	5.0475	10914		1170	5.04703	11310
1171	5.052	11478		1171	5.0515	9990		1171	5.06808	11766		1171	5.05177	9738		1171	5.05182	11374		1171	5.05135	11238
1172	5.05632	11282		1172	5.05582	9310		1172	5.07238	11458		1172	5.0561	9814		1172	5.05613	11046		1172	5.05567	11854
1173	5.06065	11146		1173	5.06013	9842		1173	5.0767	12055		1173	5.0604	10170		1173	5.06043	11042		1173	5.05998	11750
1174	5.06495	10414		1174	5.0646	9602		1174	5.08102	12191		1174	5.06472	10102		1174	5.06475	11222		1174	5.0643	11298
1175	5.06927	11078		1175	5.0689	10062		1175	5.08533	11626		1175	5.06903	9794		1175	5.06907	11494		1175	5.06862	12015
1176	5.07357	12035		1176	5.0732	9906		1176	5.08963	11842		1176	5.07335	10082		1176	5.07337	11674		1176	5.07292	11026
1177	5.07788	11266		1177	5.07752	9958		1177	5.09395	12195		1177	5.07765	9918		1177	5.0777	11190		1177	5.07723	12095
1178	5.08222	11346		1178	5.08183	9518		1178	5.09827	12191		1178	5.08197	9970		1178	5.082	11002		1178	5.08155	11254
1179	5.08653	11470		1179	5.08615	9978		1179	5.10257	12075		1179	5.08628	10526		1179	5.08632	11466		1179	5.08587	11474
1180	5.09083	11234		1180	5.09047	10174		1180	5.1069	11502		1180	5.0906	10230		1180	5.09063	11558		1180	5.09017	10962
1181	5.09517	11030		1181	5.09477	10018		1181	5.11122	12071		1181	5.0949	10342		1181	5.09493	11426		1181	5.09448	12391
1182	5.09948	11462		1182	5.09908	10058		1182	5.11553	11842		1182	5.09922	9714		1182	5.09925	11510		1182	5.0988	10982
1183	5.1038	11562		1183	5.1034	9954		1183	5.11983	12107		1183	5.10353	10006		1183	5.10357	11710		1183	5.10312	12031
1184	5.10812	11874		1184	5.10772	9566		1184	5.12415	12203		1184	5.10785	10458		1184	5.10788	11022		1184	5.10743	11450
1185	5.11242	12331		1185	5.11202	9854		1185	5.12847	12039		1185	5.11217	10242		1185	5.1122	11670		1185	5.11175	11798
1186	5.11673	11202		1186	5.11635	9798		1186	5.13277	11834		1186	5.11648	9918		1186	5.1165	11770		1186	5.11607	12231
1187	5.12105	11630		1187	5.12065	9926		1187	5.1371	11802		1187	5.12078	9694		1187	5.12082	11418		1187	5.12038	11534
1188	5.12537	10810		1188	5.12497	10370		1188	5.1414	12339		1188	5.1251	10454		1188	5.12513	10918		1188	5.12468	11074
1189	5.12968	11094		1189	5.12927	10742		1189	5.14573	11714		1189	5.12942	10718		1189	5.12943	11654		1189	5.12902	11634
1190	5.134	11782		1190	5.1336	10146		1190	5.15005	11618		1190	5.13373	10502		1190	5.13375	11694		1190	5.13332	12047
1191	5.13832	11670		1191	5.13792	10378		1191	5.15435	12175		1191	5.13805	10334		1191	5.13807	11830		1191	5.13778	11526
1192	5.14262	11078		1192	5.14222	9994		1192	5.15867	12151		1192	5.14237	10738		1192	5.14238	11338		1192	5.1421	11634
1193	5.14693	11458		1193	5.14653	10610		1193	5.16298	12491		1193	5.14667	10862		1193	5.1467	11458		1193	5.1464	11442
1194	5.15125	11490		1194	5.15085	11026		1194	5.16728	12263		1194	5.15098	10322		1194	5.15102	11462		1194	5.15072	12479
1195	5.15557	11690		1195	5.15515	10154		1195	5.1716	11983		1195	5.1553	10634		1195	5.15532	11650		1195	5.15503	11730
1196	5.15987	11110		1196	5.15947	10726		1196	5.17592	12831		1196	5.15962	10062		1196	5.15965	11694		1196	5.15933	11798
1197	5.16418	11402		1197	5.16378	10302		1197	5.18023	12523		1197	5.16393	10558		1197	5.16397	11386		1197	5.16367	12915
1198	5.1685	11554		1198	5.1681	10806		1198	5.18455	12863		1198	5.16823	10682		1198	5.16828	11690		1198	5.16797	12247
1199	5.17282	11434		1199	5.17242	10062		1199	5.18885	12439		1199	5.17255	9994		1199	5.1726	12151		1199	5.17228	12131
1200	5.17713	11726		1200	5.17673	10358		1200	5.19317	11870		1200	5.17687	11070		1200	5.17692	12075		1200	5.1766	12919
1201	5.18143	12003		1201	5.18103	10922		1201	5.19748	12591		1201	5.18118	10238		1201	5.18122	12187		1201	5.18092	13287
1202	5.18575	12151		1202	5.18535	10158		1202	5.2018	12955		1202	5.18548	11646		1202	5.18553	11570		1202	5.18522	13735
1203	5.19007	12123		1203	5.18965	10878		1203	5.2061	12931		1203	5.1898	10498		1203	5.18985	12495		1203	5.18953	13615
1204	5.19438	11991		1204	5.19398	10666		1204	5.21042	12663		1204	5.19412	10702		1204	5.19415	12443		1204	5.19385	13399
1205	5.19868	11602		1205	5.19828	10702		1205	5.21473	12579		1205	5.19843	11086		1205	5.19848	12627		1205	5.19817	13771
1206	5.203	11706		1206	5.2026	10794		1206	5.21905	12391		1206	5.20275	10846		1206	5.20288	13563		1206	5.20248	13743
1207	5.20732	11730		1207	5.20692	10866		1207	5.22337	12739		1207	5.20705	10838		1207	5.2072	22369		1207	5.20678	14083
1208	5.21163	12787		1208	5.21123	10834		1208	5.22767	12931		1208	5.21137	11222		1208	5.21152	56171		1208	5.2111	18122
1209	5.21595	12635		1209	5.21553	10766		1209	5.23198	13007		1209	5.21568	161466		1209	5.21582	178264		1209	5.21542	33928
1210	5.22027	12799		1210	5.21985	11358		1210	5.23628	13535		1210	5.22	400662		1210	5.22013	500695		1210	5.21973	100461
1211	5.22458	12863		1211	5.22417	10910		1211	5.24062	13579		1211	5.2243	1100714		1211	5.22445	1204503		1211	5.22405	309407
1212	5.2289	13067		1212	5.22848	11554		1212	5.24492	12455		1212	5.22862	2012231		1212	5.22877	2273967		1212	5.22835	794063
1213	5.23322	12263		1213	5.23278	11770		1213	5.24923	13143		1213	5.23293	3014480		1213	5.23307	3605314		1213	5.23267	1649231
1214	5.23753	12947		1214	5.2371	11434		1214	5.25355	13071		1214	5.23725	4817529		1214	5.23738	5086543		1214	5.23698	2812372
1215	5.24183	12591		1215	5.24142	11262		1215	5.25787	12955		1215	5.24157	5322761		1215	5.2417	6412764		1215	5.2413	4179327
1216	5.24615	12535		1216	5.24573	11486		1216	5.26218	13627		1216	5.24587	6929263		1216	5.24602	7530886		1216	5.24562	5614936
1217	5.25047	12615		1217	5.25005	11754		1217	5.26648	14031		1217	5.25018	7536399		1217	5.25032	8073024		1217	5.24992	6700323
1218	5.25478	12999		1218	5.25435	11722		1218	5.2708	13811		1218	5.2545	7542155		1218	5.25465	8385372		1218	5.25423	7555272
1219	5.2591	13015		1219	5.25867	11322		1219	5.27512	13267		1219	5.25882	8046490		1219	5.25895	8086182		1219	5.25855	8045618
1220	5.2634	13703		1220	5.26298	11926		1220	5.27943	13895		1220	5.26313	7647848		1220	5.26327	7839920		1220	5.26285	7881257
1221	5.26772	13023		1221	5.2673	11870		1221	5.28373	13623		1221	5.26743	7047644		1221	5.26758	7158675		1221	5.26717	7652312
1222	5.27203	12843		1222	5.2716	11674		1222	5.28805	13595		1222	5.27175	6643121		1222	5.2719	6519521		1222	5.27148	7129780
1223	5.27635	13835		1223	5.27592	12519		1223	5.29237	13871		1223	5.27607	5339291		1223	5.2762	5872636		1223	5.2758	6673020
1224	5.28065	13031		1224	5.28023	11822		1224	5.29668	13719		1224	5.28038	5436555		1224	5.28052	5208508		1224	5.28012	6082309
1225	5.28497	12951		1225	5.28455	12339		1225	5.30098	13143		1225	5.2847	4632831		1225	5.28483	4581101		1225	5.28443	5414913
1226	5.28928	12939		1226	5.28887	11939		1226	5.3053	13563		1226	5.28902	3928983		1226	5.28915	4019984		1226	5.28875	4765672
1227	5.2936	13503		1227	5.29318	11979		1227	5.30962	14400		1227	5.29332	3327385		1227	5.29345	3458754		1227	5.29305	4179576
1228	5.2979	12427		1228	5.29748	11991		1228	5.31392	13999		1228	5.29763	3024607		1228	5.29777	2820025		1228	5.29737	3627145
1229	5.30222	13151		1229	5.3018	11790		1229	5.31825	13723		1229	5.30195	2622697		1229	5.30208	2337384		1229	5.30168	3050979
1230	5.30653	13383		1230	5.30612	12879		1230	5.32255	14075		1230	5.30625	2120019		1230	5.3064	1904110		1230	5.306	2535030
1231	5.31085	13623		1231	5.31043	12791		1231	5.32687	14380		1231	5.31057	1518114		1231	5.31072	1479638		1231	5.31032	2054293
1232	5.31517	13643		1232	5.31473	11862		1232	5.33118	13939		1232	5.31488	1217169		1232	5.31503	1115712		1232	5.31462	1633980
1233	5.31947	13599		1233	5.31905	12575		1233	5.33548	14208		1233	5.3192	1016085		1233	5.31935	818957		1233	5.31893	1230041
1234	5.32378	12951		1234	5.32337	12547		1234	5.3398	13479		1234	5.32352	815264		1234	5.32365	596245		1234	5.32325	935809
1235	5.3281	13011		1235	5.32767	12895		1235	5.34412	14488		1235	5.32782	615580		1235	5.32797	445578		1235	5.32757	687410
1236	5.33242	13611		1236	5.33198	12279		1236	5.34843	14328		1236	5.33213	414264		1236	5.33228	320186		1236	5.33187	496238
1237	5.33673	13135		1237	5.3363	12283		1237	5.35288	14680		1237	5.33645	214095		1237	5.33658	237034		1237	5.33618	366434
1238	5.34105	13659		1238	5.34062	12355		1238	5.35718	14091		1238	5.34077	153579		1238	5.3409	180164		1238	5.3405	265972
1239	5.34537	14336		1239	5.34493	13067		1239	5.3615	14880		1239	5.34508	113823		1239	5.34522	140337		1239	5.34482	203488
1240	5.34968	13623		1240	5.34923	13131		1240	5.36582	13987		1240	5.34938	113407		1240	5.34953	121880		1240	5.34913	153271
1241	5.354	14071		1241	5.35355	12671		1241	5.37013	14316		1241	5.3537	103991		1241	5.35385	102448		1241	5.35345	130699
1242	5.35832	13555		1242	5.35787	12163		1242	5.37443	14328		1242	5.35802	93095		1242	5.35817	91627		1242	5.35775	106707
1243	5.36263	13431		1243	5.36217	11951		1243	5.37875	15540		1243	5.36232	83107		1243	5.36247	80530		1243	5.36207	94649
1244	5.36695	13575		1244	5.3665	12495		1244	5.38307	15328		1244	5.36663	73215		1244	5.36678	73110		1244	5.36638	83418
1245	5.37127	13199		1245	5.3708	13387		1245	5.38738	14332		1245	5.37097	63327		1245	5.3711	67648		1245	5.37068	77750
1246	5.37557	14124		1246	5.37512	12035		1246	5.3917	14280		1246	5.37527	53511		1246	5.3754	65303		1246	5.375	71474
1247	5.37988	13335		1247	5.37943	13531		1247	5.39602	14480		1247	5.37958	53011		1247	5.37972	60360		1247	5.37932	67199
1248	5.38418	13515		1248	5.38375	13191		1248	5.40032	13807		1248	5.3839	53099		1248	5.38405	56801		1248	5.38363	61534
1249	5.3885	14548		1249	5.38807	12879		1249	5.40463	13395		1249	5.38822	52867		1249	5.38835	52849		1249	5.38795	57983
1250	5.39282	14340		1250	5.39237	12791		1250	5.40895	14456		1250	5.39253	52887		1250	5.39267	51378		1250	5.39225	55362
1251	5.39713	14140		1251	5.39668	13059		1251	5.41325	14592		1251	5.39683	43319		1251	5.39698	49667		1251	5.39657	52657
1252	5.40145	14516		1252	5.401	12415		1252	5.41757	14460		1252	5.40115	43131		1252	5.40128	45921		1252	5.40088	49239
1253	5.40577	14003		1253	5.40532	12771		1253	5.42188	14352		1253	5.40547	43303		1253	5.4056	44483		1253	5.4052	48153
1254	5.41007	13875		1254	5.40963	12975		1254	5.4262	13959		1254	5.40978	43755		1254	5.40992	44463		1254	5.40952	46274
1255	5.41438	14083		1255	5.41393	12519		1255	5.43052	14624		1255	5.41408	43087		1255	5.41423	41478		1255	5.41382	44431
1256	5.4187	14252		1256	5.41825	13199		1256	5.43482	14896		1256	5.4184	33143		1256	5.41855	39924		1256	5.41813	42896
1257	5.42302	13651		1257	5.42257	12763		1257	5.43913	14364		1257	5.42272	32955		1257	5.42287	39700		1257	5.42245	40549
1258	5.42733	14083		1258	5.42688	13199		1258	5.44345	14348		1258	5.42703	33687		1258	5.42717	37477		1258	5.42675	39195
1259	5.43165	14652		1259	5.4312	13067		1259	5.44777	14900		1259	5.43135	34031		1259	5.43148	36091		1259	5.43107	38326
1260	5.43597	15224		1260	5.4355	13343		1260	5.45208	14264		1260	5.43565	33579		1260	5.4358	36219		1260	5.43538	37805
1261	5.44028	14107		1261	5.43982	12347		1261	5.45638	14560		1261	5.43997	33567		1261	5.44012	35062		1261	5.4397	37292
1262	5.44458	13743		1262	5.44413	12999		1262	5.4607	14888		1262	5.4443	33207		1262	5.44442	33960		1262	5.44402	34665
1263	5.4489	14800		1263	5.44845	12759		1263	5.46502	14312		1263	5.44862	33151		1263	5.4488	33588		1263	5.44832	33872
1264	5.45322	14204		1264	5.45277	13539		1264	5.46933	14432		1264	5.45293	33979		1264	5.45312	33572		1264	5.45263	34229
1265	5.45753	14316		1265	5.45708	13223		1265	5.47363	14200		1265	5.45723	33007		1265	5.45742	32398		1265	5.45695	33147
1266	5.46183	14588		1266	5.46138	12735		1266	5.47795	14536		1266	5.46155	33543		1266	5.46173	31333		1266	5.46127	32054
1267	5.46615	15088		1267	5.4657	13067		1267	5.48227	14284		1267	5.46587	33511		1267	5.46605	31782		1267	5.46558	33063
1268	5.47047	13911		1268	5.47002	13291		1268	5.4866	14252		1268	5.47017	33731		1268	5.47037	30112		1268	5.4699	30761
1269	5.47478	14936		1269	5.47432	12979		1269	5.4909	14440		1269	5.47448	33811		1269	5.47467	30248		1269	5.4742	30008
1270	5.47908	14019		1270	5.47863	13043		1270	5.49523	14011		1270	5.4788	33275		1270	5.47898	30552		1270	5.47852	30512
1271	5.4834	14536		1271	5.48295	13019		1271	5.49955	14712		1271	5.48312	22687		1271	5.4833	29335		1271	5.48283	31249
1272	5.48772	13947		1272	5.48727	13419		1272	5.50387	14420		1272	5.48743	22675		1272	5.48762	29904		1272	5.48715	29111
1273	5.49203	13731		1273	5.49158	13271		1273	5.50817	15352		1273	5.49173	23223		1273	5.49192	28634		1273	5.49145	29235
1274	5.49635	13579		1274	5.49588	12927		1274	5.51248	14336		1274	5.49607	22899		1274	5.49623	28803		1274	5.49577	30440
1275	5.50067	15104		1275	5.5002	12707		1275	5.5168	14568		1275	5.50037	22855		1275	5.50055	29347		1275	5.50008	28979
1276	5.50498	14704		1276	5.50452	13131		1276	5.52112	14260		1276	5.50468	23215		1276	5.50487	27497		1276	5.50438	27705
1277	5.5093	14564		1277	5.50883	13463		1277	5.52542	14272		1277	5.509	23535		1277	5.50918	28290		1277	5.5087	28222
1278	5.5136	13835		1278	5.51313	12311		1278	5.52973	14352		1278	5.51332	23227		1278	5.5135	26949		1278	5.51302	27589
1279	5.51792	14144		1279	5.51745	12367		1279	5.53405	14348		1279	5.51762	23099		1279	5.51782	25980		1279	5.51733	27750
1280	5.52223	12719		1280	5.52177	12731		1280	5.53837	13919		1280	5.52193	22979		1280	5.52212	26861		1280	5.52163	26364
1281	5.52655	13835		1281	5.52607	12371		1281	5.54267	14436		1281	5.52625	23811		1281	5.52643	26452		1281	5.52595	28090
1282	5.53085	13491		1282	5.53038	12347		1282	5.54698	13703		1282	5.53057	22719		1282	5.53075	26568		1282	5.53027	26849
1283	5.53517	13283		1283	5.5347	12211		1283	5.5513	13807		1283	5.53487	23211		1283	5.53505	25439		1283	5.53458	25952
1284	5.53948	12991		1284	5.53902	12663		1284	5.55562	14047		1284	5.53918	22823		1284	5.53937	26076		1284	5.5389	27201
1285	5.5438	13675		1285	5.54332	11991		1285	5.55993	13799		1285	5.5435	22915		1285	5.54368	25563		1285	5.5432	26276
1286	5.54812	13395		1286	5.54765	12611		1286	5.56425	13063		1286	5.54782	22711		1286	5.548	25832		1286	5.54752	26480
1287	5.55242	13235		1287	5.55195	12691		1287	5.56857	13975		1287	5.55212	21930		1287	5.55232	24679		1287	5.55183	25203
1288	5.55673	14308		1288	5.55627	12703		1288	5.57287	13715		1288	5.55643	22111		1288	5.55663	24927		1288	5.55615	25764
1289	5.56105	13303		1289	5.56058	12091		1289	5.57718	13363		1289	5.56075	23303		1289	5.56093	25047		1289	5.56045	25191
1290	5.56535	13307		1290	5.56488	11818		1290	5.5815	13907		1290	5.56507	22671		1290	5.56525	24567		1290	5.56477	25672
1291	5.56968	13015		1291	5.5692	12403		1291	5.58582	12587		1291	5.56937	22467		1291	5.56957	24438		1291	5.56908	24671
1292	5.574	13375		1292	5.57352	12227		1292	5.59013	13155		1292	5.57368	22599		1292	5.57387	24370		1292	5.5734	25471
1293	5.5783	13163		1293	5.57783	11438		1293	5.59443	13011		1293	5.578	22367		1293	5.5782	22845		1293	5.5777	24438
1294	5.58262	12827		1294	5.58215	12343		1294	5.59875	13595		1294	5.58232	22387		1294	5.58252	23434		1294	5.58202	24543
1295	5.58693	13331		1295	5.58645	11826		1295	5.60307	13511		1295	5.58663	21967		1295	5.58683	21988		1295	5.58633	24583
1296	5.59125	13255		1296	5.59077	12127		1296	5.60738	13235		1296	5.59095	22131		1296	5.59113	22469		1296	5.59065	24002
1297	5.59557	12383		1297	5.59508	11402		1297	5.61168	13091		1297	5.59527	22019		1297	5.59545	23914		1297	5.59497	23105
1298	5.59987	12903		1298	5.5994	11590		1298	5.616	12183		1298	5.59957	21975		1298	5.59977	22493		1298	5.59928	23922
1299	5.60418	12767		1299	5.60372	12243		1299	5.62032	12399		1299	5.60388	22419		1299	5.60407	21996		1299	5.60358	23386
1300	5.6085	13487		1300	5.60802	11658		1300	5.62463	12731		1300	5.6082	21194		1300	5.60838	22449		1300	5.6079	22061
1301	5.6128	12895		1301	5.61233	11538		1301	5.62893	13039		1301	5.61252	21838		1301	5.6127	22505		1301	5.61222	22457
1302	5.61712	12063		1302	5.61665	10986		1302	5.63325	12831		1302	5.61683	22007		1302	5.61702	22673		1302	5.61652	22137
1303	5.62143	12415		1303	5.62097	11322		1303	5.63757	12727		1303	5.62113	22051		1303	5.62133	22297		1303	5.62085	23057
1304	5.62575	11975		1304	5.62528	11762		1304	5.6419	12335		1304	5.62545	21338		1304	5.62563	21856		1304	5.62515	22641
1305	5.63005	12011		1305	5.62958	10914		1305	5.6462	12627		1305	5.62975	11002		1305	5.62995	21300		1305	5.62947	21212
1306	5.63437	12219		1306	5.6339	11566		1306	5.65052	12775		1306	5.63408	11218		1306	5.63427	21488		1306	5.63378	21360
1307	5.63868	11618		1307	5.63822	10122		1307	5.65483	12671		1307	5.63838	11466		1307	5.63858	20940		1307	5.6381	20627
1308	5.643	12187		1308	5.64252	11170		1308	5.65915	13047		1308	5.6427	11270		1308	5.64288	20908		1308	5.64242	21224
1309	5.64732	12723		1309	5.64683	11570		1309	5.66347	12331		1309	5.64702	11322		1309	5.6472	21528		1309	5.64672	20663
1310	5.65163	12431		1310	5.65115	11770		1310	5.66777	11586		1310	5.65133	11706		1310	5.65153	20712		1310	5.65103	20824
1311	5.65595	11838		1311	5.65547	11622		1311	5.67208	11002		1311	5.65563	11450		1311	5.65583	19671		1311	5.65533	20111
1312	5.66027	12051		1312	5.65978	11174		1312	5.6764	11126		1312	5.65995	10418		1312	5.66015	20567		1312	5.65965	20776
1313	5.66457	11814		1313	5.6641	10810		1313	5.68072	11198		1313	5.66427	10738		1313	5.66447	19547		1313	5.66398	20167
1314	5.66888	11658		1314	5.6684	10910		1314	5.68502	11862		1314	5.66858	11238		1314	5.66877	18690		1314	5.66828	19014
1315	5.6732	11250		1315	5.67272	11366		1315	5.68933	11510		1315	5.6729	11050		1315	5.67308	17345		1315	5.6726	18778
1316	5.6775	11354		1316	5.67703	10138		1316	5.69365	12215		1316	5.6772	10402		1316	5.6774	17673		1316	5.67692	18194
1317	5.68182	11210		1317	5.68135	9482		1317	5.69797	12295		1317	5.68153	10018		1317	5.68172	17657		1317	5.68123	18858
1318	5.68613	11006		1318	5.68567	9778		1318	5.70227	12083		1318	5.68583	10282		1318	5.68603	17249		1318	5.68553	17926
1319	5.69045	10898		1319	5.68998	10062		1319	5.70658	11822		1319	5.69015	10390		1319	5.69033	17573		1319	5.68985	18002
1320	5.69477	11062		1320	5.6943	10318		1320	5.7109	11298		1320	5.69447	10818		1320	5.69465	18974		1320	5.69417	17145
1321	5.69907	10906		1321	5.6986	10154		1321	5.71522	11770		1321	5.69878	10370		1321	5.69897	18518		1321	5.69848	18286
1322	5.70338	11538		1322	5.70292	10430		1322	5.71953	11722		1322	5.70308	10202		1322	5.70327	18610		1322	5.70278	17842
1323	5.7077	11967		1323	5.70723	10706		1323	5.72385	11874		1323	5.7074	10146		1323	5.70758	19078		1323	5.7071	19030
1324	5.71202	11478		1324	5.71153	10786		1324	5.72817	11878		1324	5.71172	11162		1324	5.7119	19122		1324	5.71142	18842
1325	5.71633	11198		1325	5.71585	10514		1325	5.73247	12675		1325	5.71602	11078		1325	5.71622	19198		1325	5.71572	18506
1326	5.72063	11574		1326	5.72017	10110		1326	5.73678	12215		1326	5.72035	10582		1326	5.72053	18910		1326	5.72003	18666
1327	5.72495	11510		1327	5.72448	10846		1327	5.7411	11918		1327	5.72465	11066		1327	5.72485	19146		1327	5.72435	19238
1328	5.72927	11326		1328	5.72878	10442		1328	5.74542	12623		1328	5.72897	11314		1328	5.72917	18902		1328	5.72867	20207
1329	5.73358	12063		1329	5.7331	11178		1329	5.74973	12791		1329	5.73328	10970		1329	5.73348	18394		1329	5.73298	18230
1330	5.7379	12247		1330	5.73742	11290		1330	5.75403	12531		1330	5.7376	10702		1330	5.73778	18810		1330	5.7373	19238
1331	5.7422	11858		1331	5.74173	10522		1331	5.75835	11882		1331	5.74192	11110		1331	5.7421	18454		1331	5.74162	19090
1332	5.74652	12007		1332	5.74605	10922		1332	5.76268	12719		1332	5.74623	11310		1332	5.74642	18326		1332	5.74592	19455
1333	5.75083	11698		1333	5.75037	11278		1333	5.767	12419		1333	5.75055	11634		1333	5.75073	18330		1333	5.75023	19511
1334	5.75515	12127		1334	5.75468	11102		1334	5.77132	12427		1334	5.75487	11955		1334	5.75503	18126		1334	5.75453	18114
1335	5.75947	11474		1335	5.75898	11054		1335	5.77562	12247		1335	5.75918	10930		1335	5.75935	17597		1335	5.75885	19058
1336	5.76377	11714		1336	5.7633	10758		1336	5.77993	11850		1336	5.7635	11662		1336	5.76367	18158		1336	5.76317	18434
1337	5.76808	11802		1337	5.76762	11170		1337	5.78425	12375		1337	5.76782	10846		1337	5.76798	17617		1337	5.76748	17802
1338	5.7724	11774		1338	5.77192	10306		1338	5.78855	11582		1338	5.77212	11586		1338	5.77228	18114		1338	5.7718	18682
1339	5.7767	11642		1339	5.77625	10806		1339	5.79288	11482		1339	5.77643	11546		1339	5.7766	18018		1339	5.77612	18186
1340	5.78102	11898		1340	5.78055	10394		1340	5.79718	12235		1340	5.78075	11158		1340	5.78092	17669		1340	5.78042	18022
1341	5.78533	11762		1341	5.78487	10778		1341	5.8015	12011		1341	5.78507	10462		1341	5.78523	17665		1341	5.78473	18026
1342	5.78965	11842		1342	5.78918	10898		1342	5.80582	11662		1342	5.78938	10542		1342	5.78955	16857		1342	5.78905	18002
1343	5.79398	11618		1343	5.7935	11390		1343	5.81012	11971		1343	5.7937	10654		1343	5.79385	17365		1343	5.79337	18186
1344	5.79828	11754		1344	5.7978	10922		1344	5.81443	11874		1344	5.798	10870		1344	5.79818	16985		1344	5.79767	18042
1345	5.8026	11306		1345	5.80212	10778		1345	5.81875	11754		1345	5.80232	10638		1345	5.8025	17906		1345	5.80198	17762
1346	5.80692	11526		1346	5.80643	10598		1346	5.82307	11654		1346	5.80663	10878		1346	5.80682	17389		1346	5.8063	17473
1347	5.81123	11530		1347	5.81075	10814		1347	5.82737	11590		1347	5.81095	11118		1347	5.81113	17061		1347	5.81062	17281
1348	5.81555	11262		1348	5.81505	10326		1348	5.8317	11198		1348	5.81525	11086		1348	5.81543	17213		1348	5.81492	17726
1349	5.81985	11326		1349	5.81937	10922		1349	5.83602	11975		1349	5.81957	10746		1349	5.81975	16905		1349	5.81923	16785
1350	5.82417	11198		1350	5.82368	10050		1350	5.84032	11610		1350	5.82388	11214		1350	5.82407	16609		1350	5.82355	17037
1351	5.82848	10830		1351	5.828	9894		1351	5.84463	11866		1351	5.8282	10890		1351	5.82837	16129		1351	5.82787	17129
1352	5.83278	11370		1352	5.83232	10694		1352	5.84895	11430		1352	5.8327	11046		1352	5.83268	16617		1352	5.8322	17269
1353	5.8371	10938		1353	5.83662	10598		1353	5.85327	11570		1353	5.83702	10090		1353	5.837	16993		1353	5.83652	17069
1354	5.84142	10950		1354	5.84093	9958		1354	5.85757	11282		1354	5.84133	10678		1354	5.84132	16577		1354	5.84082	16609
1355	5.84573	10582		1355	5.84525	10326		1355	5.86188	11450		1355	5.84563	10494		1355	5.84563	16593		1355	5.84513	16781
1356	5.85005	11278		1356	5.84955	10814		1356	5.8662	11210		1356	5.84995	10654		1356	5.84993	16649		1356	5.84945	16225
1357	5.85435	11526		1357	5.85387	10718		1357	5.87052	12083		1357	5.85427	10358		1357	5.85425	15848		1357	5.85377	16713
1358	5.85867	11270		1358	5.85818	10206		1358	5.87482	11690		1358	5.85858	10302		1358	5.85857	15932		1358	5.85808	16421
1359	5.86298	10778		1359	5.8625	10098		1359	5.87913	11578		1359	5.8629	10330		1359	5.86287	16945		1359	5.8624	16253
1360	5.8673	11842		1360	5.86682	10894		1360	5.88345	11522		1360	5.86722	10530		1360	5.8672	15996		1360	5.86672	16045
1361	5.87162	11422		1361	5.87112	10626		1361	5.88777	11614		1361	5.87152	10166		1361	5.87152	16489		1361	5.87102	15628
1362	5.87592	11190		1362	5.87545	9970		1362	5.89207	11338		1362	5.87583	10422		1362	5.87583	16137		1362	5.87533	16213
1363	5.88023	10754		1363	5.87975	9898		1363	5.89638	11290		1363	5.88015	10202		1363	5.88013	15484		1363	5.87965	16201
1364	5.88455	11350		1364	5.88407	10214		1364	5.9007	11514		1364	5.88447	10394		1364	5.88445	15740		1364	5.88397	15828
1365	5.88887	11302		1365	5.88837	10786		1365	5.90502	11538		1365	5.88877	10130		1365	5.88877	15260		1365	5.88828	15720
1366	5.89318	10634		1366	5.8927	10214		1366	5.90933	11502		1366	5.89308	10130		1366	5.89308	15660		1366	5.8926	15780
1367	5.89748	11702		1367	5.89702	10310		1367	5.91365	11026		1367	5.8974	10978		1367	5.89738	15584		1367	5.8969	16205
1368	5.9018	10946		1368	5.90133	10530		1368	5.91797	11198		1368	5.90172	10278		1368	5.9017	15392		1368	5.90122	15836
1369	5.90612	10562		1369	5.90563	10366		1369	5.92227	11410		1369	5.90603	10630		1369	5.90602	14948		1369	5.90553	15244
1370	5.91043	10726		1370	5.90995	10470		1370	5.92658	11098		1370	5.91035	10038		1370	5.91033	15216		1370	5.90985	15200
1371	5.91473	10762		1371	5.91427	9954		1371	5.9309	11462		1371	5.91465	10942		1371	5.91463	15672		1371	5.91415	14864
1372	5.91905	10722		1372	5.91858	10206		1372	5.93522	11450		1372	5.91897	10066		1372	5.91895	15072		1372	5.91847	15680
1373	5.92337	11302		1373	5.92288	10210		1373	5.93953	11430		1373	5.92328	10626		1373	5.92327	14320		1373	5.92278	15940
1374	5.92768	10730		1374	5.9272	9586		1374	5.94385	11230		1374	5.92758	10118		1374	5.92758	15264		1374	5.92708	15680
1375	5.93198	11038		1375	5.93152	10066		1375	5.94817	11162		1375	5.9319	9866		1375	5.9319	14828		1375	5.9314	15724
1376	5.93632	10474		1376	5.93583	10178		1376	5.95248	11430		1376	5.93622	10506		1376	5.9362	15252		1376	5.93573	15656
1377	5.94065	10462		1377	5.94013	10338		1377	5.95678	10562		1377	5.94053	10522		1377	5.94052	15852		1377	5.94003	15400
1378	5.94495	10934		1378	5.94447	9894		1378	5.9611	11182		1378	5.94485	10122		1378	5.94485	15512		1378	5.94435	15684
1379	5.94927	10206		1379	5.94878	10126		1379	5.96542	11002		1379	5.94917	10870		1379	5.94915	15044		1379	5.94867	14932
1380	5.95358	11402		1380	5.9531	9922		1380	5.96973	11430		1380	5.95348	10938		1380	5.95348	14696		1380	5.95298	14344
1381	5.9579	10866		1381	5.9574	9626		1381	5.97405	11738		1381	5.9578	10038		1381	5.95778	14856		1381	5.9573	15152
1382	5.96222	10842		1382	5.96172	10558		1382	5.97837	11474		1382	5.96212	10550		1382	5.9621	14776		1382	5.96162	14820
1383	5.96653	11026		1383	5.96603	10146		1383	5.98268	10914		1383	5.96643	10198		1383	5.96642	14900		1383	5.96593	14636
1384	5.97085	10522		1384	5.97035	9970		1384	5.987	11038		1384	5.97075	9834		1384	5.97073	14936		1384	5.97025	14772
1385	5.97517	10646		1385	5.97467	9850		1385	5.99132	11630		1385	5.97507	10262		1385	5.97505	15256		1385	5.97457	14836
1386	5.97948	10806		1386	5.979	10502		1386	5.99562	11070		1386	5.97938	10718		1386	5.97937	14912		1386	5.97888	15072
1387	5.98378	10778		1387	5.9833	10158		1387	5.99995	11174		1387	5.9837	10514		1387	5.98368	14440		1387	5.98318	14512
1388	5.9881	10770		1388	5.98762	10810		1388	6.00425	11590		1388	5.98802	10362		1388	5.988	14304		1388	5.9875	14480
1389	5.99243	11246		1389	5.99193	10322		1389	6.00857	11886		1389	5.99233	10434		1389	5.9923	15060		1389	5.99183	15004
1390	5.99673	11218		1390	5.99625	10030		1390	6.01288	12063		1390	5.99665	10370		1390	5.99662	14107		1390	5.99613	14664
1391	6.00105	11150		1391	6.00057	10270		1391	6.0172	11166		1391	6.00097	9946		1391	6.00093	14780		1391	6.00045	14400
1392	6.00537	10614		1392	6.00488	10050		1392	6.02152	11282		1392	6.00528	10050		1392	6.00525	14312		1392	6.00477	14840
1393	6.00968	10498		1393	6.0092	9898		1393	6.02583	11070		1393	6.00962	10446		1393	6.00957	14416		1393	6.00908	14448
1394	6.014	10902		1394	6.01352	9830		1394	6.03015	10954		1394	6.01392	10362		1394	6.01388	15136		1394	6.0134	13895
1395	6.01832	10426		1395	6.01783	10274		1395	6.03447	11894		1395	6.01823	10406		1395	6.0182	14880		1395	6.01772	14332
1396	6.02263	10942		1396	6.02215	10642		1396	6.03878	11346		1396	6.02255	9910		1396	6.02252	13751		1396	6.02203	15080
1397	6.02695	11310		1397	6.02647	10066		1397	6.0431	11254		1397	6.02687	10502		1397	6.02683	14940		1397	6.02635	14860
1398	6.03127	10742		1398	6.03078	10086		1398	6.04742	11250		1398	6.0312	10282		1398	6.03115	14344		1398	6.03067	14780
1399	6.03558	11166		1399	6.0351	9870		1399	6.05173	11230		1399	6.03552	9730		1399	6.03547	14516		1399	6.03498	14043
1400	6.03988	10930		1400	6.0394	9630		1400	6.05605	11502		1400	6.03983	10190		1400	6.03978	14468		1400	6.0393	14336
1401	6.04422	11170		1401	6.04372	10266		1401	6.06037	11474		1401	6.04415	10390		1401	6.0441	14232		1401	6.04362	14308
1402	6.04853	10994		1402	6.04805	10614		1402	6.06467	11822		1402	6.04847	10322		1402	6.04842	14148		1402	6.04793	15016
1403	6.05283	10718		1403	6.05235	10690		1403	6.06898	11114		1403	6.05278	10258		1403	6.05273	14480		1403	6.05225	14464
1404	6.05715	10258		1404	6.05667	10098		1404	6.0733	11762		1404	6.0571	10738		1404	6.05703	14031		1404	6.05655	14684
1405	6.06147	11526		1405	6.06098	9918		1405	6.07762	11430		1405	6.06142	9894		1405	6.06135	13991		1405	6.06087	13979
1406	6.06578	10842		1406	6.0653	10278		1406	6.08193	11090		1406	6.06573	10430		1406	6.06567	14216		1406	6.06518	14352
1407	6.0701	11138		1407	6.06963	10278		1407	6.08625	11278		1407	6.07005	10086		1407	6.06998	13031		1407	6.0695	14496
1408	6.07442	11226		1408	6.07395	10534		1408	6.09057	11466		1408	6.07437	9954		1408	6.0743	13467		1408	6.07382	14200
1409	6.07873	10494		1409	6.07827	10218		1409	6.09488	11170		1409	6.07868	9902		1409	6.07863	14452		1409	6.07815	14144
1410	6.08305	10742		1410	6.08258	10174		1410	6.0992	11418		1410	6.083	9978		1410	6.08295	13347		1410	6.08247	14432
1411	6.08737	10586		1411	6.0869	10378		1411	6.10352	11734		1411	6.08732	10130		1411	6.08727	13591		1411	6.08678	14115
1412	6.09168	10782		1412	6.09122	10274		1412	6.10783	11514		1412	6.09163	10446		1412	6.0916	14059		1412	6.0911	14284
1413	6.096	11066		1413	6.09552	10002		1413	6.11215	11506		1413	6.09593	9862		1413	6.0959	13391		1413	6.09542	14188
1414	6.10033	10958		1414	6.09985	9966		1414	6.11647	11758		1414	6.10025	10174		1414	6.10022	13719		1414	6.09972	14051
1415	6.10465	10714		1415	6.10415	10390		1415	6.12077	11766		1415	6.10457	10482		1415	6.10453	13467		1415	6.10405	13687
1416	6.10897	11374		1416	6.10847	10330		1416	6.1251	11578		1416	6.10888	10154		1416	6.10885	13695		1416	6.10835	14140
1417	6.11328	10438		1417	6.11278	10250		1417	6.1294	11939		1417	6.1132	10574		1417	6.11317	13759		1417	6.11267	13987
1418	6.1176	11506		1418	6.1171	10306		1418	6.13372	11770		1418	6.11752	10906		1418	6.11748	13979		1418	6.11698	13643
1419	6.1219	10146		1419	6.12142	10082		1419	6.13803	11386		1419	6.12183	10802		1419	6.1218	14192		1419	6.12133	13659
1420	6.12623	11074		1420	6.12573	10154		1420	6.14235	10922		1420	6.12615	10446		1420	6.12612	13403		1420	6.12563	14224
1421	6.13055	10742		1421	6.13005	10562		1421	6.14667	11218		1421	6.13045	10266		1421	6.13043	13651		1421	6.12995	14268
1422	6.13485	10998		1422	6.13437	10358		1422	6.151	11374		1422	6.13478	10694		1422	6.13475	14003		1422	6.13427	13707
1423	6.13917	11098		1423	6.13868	10122		1423	6.15532	11486		1423	6.13908	10878		1423	6.13907	13407		1423	6.13858	13951
1424	6.1436	11394		1424	6.143	10358		1424	6.15962	11322		1424	6.1434	10418		1424	6.14338	13883		1424	6.1429	13919
1425	6.14792	11070		1425	6.14732	10518		1425	6.16393	11170		1425	6.14773	10054		1425	6.1477	14296		1425	6.14722	14067
1426	6.15223	10182		1426	6.15163	10334		1426	6.16825	11906		1426	6.15203	9810		1426	6.15202	14204		1426	6.15153	14075
1427	6.15653	11346		1427	6.15597	10910		1427	6.17257	11518		1427	6.15635	9970		1427	6.15633	14268		1427	6.15585	14055
1428	6.16085	11446		1428	6.16028	10714		1428	6.17688	11226		1428	6.16067	10834		1428	6.16065	14264		1428	6.16017	13651
1429	6.16517	11090		1429	6.16478	10474		1429	6.1812	11842		1429	6.16498	10338		1429	6.16495	14332		1429	6.16448	14015
1430	6.16948	10582		1430	6.16908	10174		1430	6.18552	11742		1430	6.1693	10670		1430	6.16928	14099		1430	6.16878	14095
1431	6.1738	11438		1431	6.1734	10362		1431	6.18983	11370		1431	6.17362	9998		1431	6.17362	14099		1431	6.17312	13511
1432	6.17812	11306		1432	6.17773	11102		1432	6.19415	11918		1432	6.17793	9774		1432	6.17792	13531		1432	6.17743	14208
1433	6.18243	10770		1433	6.18203	10718		1433	6.19847	11614		1433	6.18225	10146		1433	6.18223	13963		1433	6.18175	14488
1434	6.18675	10726		1434	6.18635	10394		1434	6.20305	12027		1434	6.18657	10530		1434	6.18655	14848		1434	6.18607	14188
1435	6.19107	11062		1435	6.19067	10974		1435	6.20735	11486		1435	6.19088	11558		1435	6.19087	14320		1435	6.19038	14276
1436	6.19538	10858		1436	6.19498	10918		1436	6.21167	11930		1436	6.1952	10382		1436	6.19518	13963		1436	6.1947	13643
1437	6.1997	10906		1437	6.1993	10402		1437	6.216	11370		1437	6.19952	11006		1437	6.1995	14716		1437	6.19902	14047
1438	6.20402	12147		1438	6.20362	9642		1438	6.2203	11350		1438	6.20383	10994		1438	6.20382	13635		1438	6.20333	13639
1439	6.20833	11430		1439	6.20793	10534		1439	6.22462	11190		1439	6.20815	11086		1439	6.20813	13571		1439	6.20765	13843
1440	6.21265	10546		1440	6.21225	10230		1440	6.22893	11798		1440	6.21247	11390		1440	6.21245	13471		1440	6.21195	13959
1441	6.21697	11146		1441	6.21657	10554		1441	6.23325	12031		1441	6.21678	10678		1441	6.21677	13091		1441	6.21628	13415
1442	6.22128	11042		1442	6.22088	10910		1442	6.23757	11802		1442	6.2211	10958		1442	6.22108	13307		1442	6.2206	13939
1443	6.22558	11138		1443	6.2252	10270		1443	6.24188	12467		1443	6.2254	10570		1443	6.22538	13423		1443	6.2249	13763
1444	6.2299	11618		1444	6.22952	10406		1444	6.2462	11030		1444	6.22972	10734		1444	6.2297	14095		1444	6.22922	13299
1445	6.23422	11318		1445	6.23382	10166		1445	6.25052	11338		1445	6.23403	10442		1445	6.23402	13171		1445	6.23353	13679
1446	6.23853	10906		1446	6.23813	10382		1446	6.25483	11542		1446	6.23835	11162		1446	6.23833	13679		1446	6.238	13435
1447	6.24285	11238		1447	6.24245	10654		1447	6.25915	11230		1447	6.24267	10702		1447	6.24265	13247		1447	6.2423	13771
1448	6.24717	11054		1448	6.24677	10406		1448	6.26347	11886		1448	6.24698	10298		1448	6.24697	13243		1448	6.24662	13411
1449	6.25148	11138		1449	6.25108	9770		1449	6.26778	11546		1449	6.2513	10990		1449	6.25128	13339		1449	6.25093	13899
1450	6.2558	10978		1450	6.2554	10210		1450	6.2721	11198		1450	6.25562	10286		1450	6.2556	13711		1450	6.25525	13395
1451	6.26012	11298		1451	6.25972	10310		1451	6.27642	11678		1451	6.25993	10574		1451	6.25992	13127		1451	6.25957	12911
1452	6.26443	10846		1452	6.26403	10422		1452	6.28073	11310		1452	6.26425	9878		1452	6.26423	13247		1452	6.26388	13599
1453	6.26875	11342		1453	6.26833	10418		1453	6.28505	11450		1453	6.26855	10286		1453	6.26853	13103		1453	6.2682	13891
1454	6.27307	11194		1454	6.27267	10574		1454	6.28935	11082		1454	6.27287	10374		1454	6.27287	13191		1454	6.27252	13079
1455	6.27738	11318		1455	6.27698	10398		1455	6.29367	11330		1455	6.27718	10482		1455	6.27718	13223		1455	6.27683	13707
1456	6.2817	10774		1456	6.28128	10334		1456	6.29798	11622		1456	6.2815	10674		1456	6.28148	13655		1456	6.28113	13623
1457	6.286	10662		1457	6.28562	10390		1457	6.3023	11314		1457	6.28582	10814		1457	6.28582	12955		1457	6.28545	13515
1458	6.29032	10954		1458	6.28992	10646		1458	6.30662	11690		1458	6.29013	10274		1458	6.29013	13367		1458	6.28978	12547
1459	6.29463	11038		1459	6.29423	9978		1459	6.31093	11750		1459	6.29445	10430		1459	6.29443	13171		1459	6.2941	13079
1460	6.29895	10674		1460	6.29855	10066		1460	6.31525	11470		1460	6.29877	9774		1460	6.29892	13003		1460	6.29842	13319
1461	6.30327	11038		1461	6.30287	10358		1461	6.31957	10870		1461	6.30307	10602		1461	6.30322	12671		1461	6.30273	13387
1462	6.30758	10766		1462	6.30718	10138		1462	6.32388	11430		1462	6.3074	10230		1462	6.30755	13139		1462	6.30705	12527
1463	6.3119	11766		1463	6.3115	10606		1463	6.3282	11678		1463	6.31172	10970		1463	6.31187	13279		1463	6.31138	12667
1464	6.31622	11190		1464	6.31583	10646		1464	6.3325	11302		1464	6.31603	10658		1464	6.31617	13139		1464	6.31568	13003
1465	6.32053	10770		1465	6.32015	10498		1465	6.33683	11342		1465	6.32033	10430		1465	6.32048	13583		1465	6.32	12635
1466	6.32485	10746		1466	6.32447	10258		1466	6.34115	11354		1466	6.32465	11190		1466	6.32482	13035		1466	6.32432	13631
1467	6.32917	11162		1467	6.32878	10538		1467	6.34545	11078		1467	6.32897	10638		1467	6.32913	12607		1467	6.32863	13163
1468	6.33347	11706		1468	6.3331	10202		1468	6.34978	11198		1468	6.33328	10838		1468	6.33345	13695		1468	6.33295	12923
1469	6.33778	10910		1469	6.3374	10326		1469	6.35408	11902		1469	6.3376	10474		1469	6.33775	13059		1469	6.33728	13035
1470	6.3421	10922		1470	6.34173	10714		1470	6.3584	11066		1470	6.34192	10754		1470	6.34207	13011		1470	6.3416	13171
1471	6.34642	11050		1471	6.34605	10686		1471	6.36272	11530		1471	6.34625	10498		1471	6.34638	12683		1471	6.34592	13075
1472	6.35073	11442		1472	6.35035	10014		1472	6.36703	11574		1472	6.35057	10102		1472	6.3507	12267		1472	6.35022	13155
1473	6.35505	11006		1473	6.35468	10974		1473	6.37135	12031		1473	6.35488	10554		1473	6.35502	13679		1473	6.35453	12415
1474	6.35937	10726		1474	6.35898	10062		1474	6.37567	11826		1474	6.35922	10354		1474	6.35933	13519		1474	6.35885	13351
1475	6.36368	10898		1475	6.3633	10538		1475	6.37997	11830		1475	6.36353	10766		1475	6.36365	12655		1475	6.36317	13427
1476	6.36798	11274		1476	6.36762	10894		1476	6.3843	11842		1476	6.36783	10402		1476	6.36797	12931		1476	6.36748	12739
1477	6.37232	11282		1477	6.37193	10670		1477	6.3886	12091		1477	6.37215	10778		1477	6.37228	12379		1477	6.3718	12627
1478	6.37663	11366		1478	6.37625	11006		1478	6.39292	11874		1478	6.37647	10938		1478	6.3766	12475		1478	6.37613	13271
1479	6.38093	11158		1479	6.38058	10342		1479	6.39723	11482		1479	6.38078	10934		1479	6.38092	12551		1479	6.38043	12783
1480	6.38525	11062		1480	6.3849	10962		1480	6.40155	11902		1480	6.3851	10926		1480	6.38523	12519		1480	6.38477	12655
1481	6.38957	10314		1481	6.38922	10350		1481	6.40587	11390		1481	6.38942	10786		1481	6.38953	12971		1481	6.38908	13419
1482	6.39388	11602		1482	6.39353	10298		1482	6.41018	11242		1482	6.39373	10694		1482	6.39385	12619		1482	6.3934	12903
1483	6.3982	11374		1483	6.39787	10258		1483	6.4145	11766		1483	6.39805	10466		1483	6.39818	13191		1483	6.39772	12419
1484	6.40252	11054		1484	6.40218	10834		1484	6.41882	11902		1484	6.40237	9894		1484	6.4025	12695		1484	6.40203	12723
1485	6.40683	11582		1485	6.40648	9978		1485	6.42313	10954		1485	6.40667	10146		1485	6.4068	12783		1485	6.40635	12667
1486	6.41115	11378		1486	6.41082	10530		1486	6.42745	11046		1486	6.41098	10578		1486	6.41112	12759		1486	6.41067	12723
1487	6.41547	10814		1487	6.41513	10330		1487	6.43177	11254		1487	6.41532	10318		1487	6.41543	12891		1487	6.41497	13051
1488	6.41978	11190		1488	6.41945	10562		1488	6.43607	11182		1488	6.41963	10414		1488	6.41975	13063		1488	6.41928	13031
1489	6.4241	10850		1489	6.42377	10318		1489	6.44038	11842		1489	6.42393	10518		1489	6.42407	12403		1489	6.4236	13131
1490	6.4284	11130		1490	6.42808	10562		1490	6.4447	11778		1490	6.42825	10762		1490	6.42838	12659		1490	6.42792	12875
1491	6.43272	11846		1491	6.4324	10582		1491	6.44902	11786		1491	6.43282	10590		1491	6.4327	13131		1491	6.43223	12999
1492	6.43703	10762		1492	6.43672	10490		1492	6.45333	11598		1492	6.43712	10390		1492	6.437	12779		1492	6.43655	12931
1493	6.44135	10650		1493	6.44103	10626		1493	6.45765	10638		1493	6.44143	10382		1493	6.44132	13107		1493	6.44087	12767
1494	6.44567	10886		1494	6.44535	10574		1494	6.46197	11654		1494	6.44575	9826		1494	6.44565	13671		1494	6.44518	13619
[truncated: 1,749 more rows]

## Sheet: Sheet3
Time (min)	Intensity
0.00413333	4244
0.00845	4796
[truncated: 3,241 more rows]

## Sheet: Sheet4
1	1.86792	47913512
[truncated: 3,244 more rows]

[truncated: 1 more sheets: Sheet5]
